# Supplementary material for: ﻿A revision of the hitherto neglected genus Topiris Walker, 1863 (Lepidoptera, Xyloryctidae) with taxonomic notes on the genus Athrypsiastis Meyrick, 1910
Source: Zookeys. 2025 Mar 4;1229:297–368. doi: 10.3897/zookeys.1229.119155 (PMC11898055; doi:10.3897/zookeys.1229.119155)
Supplement: XML Treatment for Topiris [file zookeys.1229.119155-treatment1.xml]

<!DOCTYPE tp:taxon-treatment
  PUBLIC "-//TaxonX//DTD Taxonomic Treatment Publishing DTD v0 20100105//EN" "tax-treatment-NSO.dtd">
<tp:taxon-treatment xmlns:tp="http://www.plazi.org/taxpub"><tp:treatment-meta><kwd-group><label>Taxon classification</label><kwd>
                  <named-content content-type="kingdom">Animalia</named-content>
                </kwd><kwd>
                  <named-content content-type="order">Lepidoptera</named-content>
                </kwd><kwd>
                  <named-content content-type="family">Xyloryctidae</named-content>
                </kwd></kwd-group><mixed-citation publication-type="journal"><person-group><name><surname>Sterling</surname><given-names>Mark J.</given-names></name><name><surname>Price</surname><given-names>Ben W.</given-names></name><name><surname>Lees</surname><given-names>David C.</given-names></name></person-group><article-title>﻿A revision of the hitherto neglected genus <italic><tp:taxon-name><tp:taxon-name-part taxon-name-part-type="genus" reg="Topiris">Topiris</tp:taxon-name-part></tp:taxon-name></italic> Walker, 1863 (<tp:taxon-name><tp:taxon-name-part taxon-name-part-type="order">Lepidoptera</tp:taxon-name-part></tp:taxon-name>, <tp:taxon-name><tp:taxon-name-part taxon-name-part-type="family">Xyloryctidae</tp:taxon-name-part></tp:taxon-name>) with taxonomic notes on the genus <italic><tp:taxon-name><tp:taxon-name-part taxon-name-part-type="genus" reg="Athrypsiastis">Athrypsiastis</tp:taxon-name-part></tp:taxon-name></italic> Meyrick, 1910</article-title><source>Zookeys</source><day>04</day><month>03</month><year>2025</year><volume>1229</volume><fpage>297</fpage><lpage>368</lpage><pub-id pub-id-type="doi">10.3897/zookeys.1229.119155</pub-id></mixed-citation></tp:treatment-meta><tp:nomenclature><label>﻿Genus</label><tp:taxon-name>
                <object-id xmlns:xlink="http://www.w3.org/1999/xlink" content-type="arpha" xlink:type="simple">9BC8E1F9-998D-585B-A2C3-68B7598E336C</object-id>
                <tp:taxon-name-part taxon-name-part-type="genus" reg="Topiris">Topiris</tp:taxon-name-part>
              </tp:taxon-name><tp:taxon-authority>Walker, 1863</tp:taxon-authority><tp:nomenclature-citation-list><tp:nomenclature-citation><tp:taxon-name>
                    <tp:taxon-name-part taxon-name-part-type="genus" reg="Topiris">Topiris</tp:taxon-name-part>
                  </tp:taxon-name><comment>Walker, 1863: 521. Type species <tp:taxon-name><tp:taxon-name-part taxon-name-part-type="genus" reg="Topiris">Topiris</tp:taxon-name-part><tp:taxon-name-part taxon-name-part-type="species" reg="candidella">candidella</tp:taxon-name-part></tp:taxon-name> Walker, 1863 by original monotypy.</comment></tp:nomenclature-citation></tp:nomenclature-citation-list></tp:nomenclature><tp:treatment-sec sec-type="notes" id="SECID0E5SBI"><title>Note.</title><p><italic><tp:taxon-name><tp:taxon-name-part taxon-name-part-type="genus" reg="Topiris">Topiris</tp:taxon-name-part></tp:taxon-name></italic> is a genus which displays strong morphological characters in both male and female genitalia. We divide the genus into three informal groups based on characters in the male genitalia. Two of these groups are supported sub-clades within <italic><tp:taxon-name><tp:taxon-name-part taxon-name-part-type="genus" reg="Topiris">Topiris</tp:taxon-name-part></tp:taxon-name></italic>. All three groups exhibit constant and easily recognisable characters in the male genitalia.</p></tp:treatment-sec><tp:treatment-sec sec-type="diagnosis" id="SECID0ESTBI"><title>Diagnosis.</title><p>Smallish xyloryctid moths, unicolourous and almost completely unmarked. In both sexes the labial palps are long (at least 2.5× diameter of the eye) and recurved (Figs <xref ref-type="fig" rid="F5">30</xref>, <xref ref-type="fig" rid="F5">31</xref>). R3 is present in the forewing, R3, R4, and R5 have a common stalk, and M3 and CuA1 are stalked (Figs <xref ref-type="fig" rid="F9">62</xref>, <xref ref-type="fig" rid="F9">64</xref>). This forewing venation distinguishes <italic><tp:taxon-name><tp:taxon-name-part taxon-name-part-type="genus" reg="Topiris">Topiris</tp:taxon-name-part></tp:taxon-name></italic> from other small whitish Oriental xyloryctids in <italic><tp:taxon-name><tp:taxon-name-part taxon-name-part-type="genus" reg="Deloryctis">Deloryctis</tp:taxon-name-part></tp:taxon-name></italic>, <italic><tp:taxon-name><tp:taxon-name-part taxon-name-part-type="genus" reg="Linoclostis">Linoclostis</tp:taxon-name-part></tp:taxon-name></italic>, <italic><tp:taxon-name><tp:taxon-name-part taxon-name-part-type="genus" reg="Metathrinca">Metathrinca</tp:taxon-name-part></tp:taxon-name></italic> and <italic><tp:taxon-name><tp:taxon-name-part taxon-name-part-type="genus" reg="Ptochoryctis">Ptochoryctis</tp:taxon-name-part></tp:taxon-name></italic> in which R3 is not present (Fig. <xref ref-type="fig" rid="F9">65</xref>). In the male genitalia of all species the aedeagus has a recurved, filament-like distal projection (long in the <italic><tp:taxon-name><tp:taxon-name-part taxon-name-part-type="genus" reg="Topiris"/><tp:taxon-name-part taxon-name-part-type="species" reg="salva">salva</tp:taxon-name-part></tp:taxon-name></italic> and the <italic><tp:taxon-name><tp:taxon-name-part taxon-name-part-type="genus" reg="Topiris"/><tp:taxon-name-part taxon-name-part-type="species" reg="albidella">albidella</tp:taxon-name-part></tp:taxon-name></italic> groups, generally short in the <italic><tp:taxon-name><tp:taxon-name-part taxon-name-part-type="genus" reg="Topiris"/><tp:taxon-name-part taxon-name-part-type="species" reg="candidella">candidella</tp:taxon-name-part></tp:taxon-name></italic> group) (Figs <xref ref-type="fig" rid="F10">68</xref>, <xref ref-type="fig" rid="F10">69</xref>). In the female genitalia the antrum is long, straight, narrow and sclerotised almost throughout (Fig. <xref ref-type="fig" rid="F10">72</xref>) and the corpus bursae is large and elongate with no signum (Fig. <xref ref-type="fig" rid="F10">73</xref>). Additionally, in the <italic><tp:taxon-name><tp:taxon-name-part taxon-name-part-type="genus" reg="Topiris"/><tp:taxon-name-part taxon-name-part-type="species" reg="candidella">candidella</tp:taxon-name-part></tp:taxon-name></italic> group the valva has a large, sclerotised process at the base of the costal ventral membrane and the distal half of the valva is tapered (Figs <xref ref-type="fig" rid="F11">78</xref>, <xref ref-type="fig" rid="F11">80</xref>) and in the <italic><tp:taxon-name><tp:taxon-name-part taxon-name-part-type="genus" reg="Topiris"/><tp:taxon-name-part taxon-name-part-type="species" reg="albidella">albidella</tp:taxon-name-part></tp:taxon-name></italic> group the gnathos is not fused medially and has two narrow lateral posterior projections and there is a small sclerite medially in the aedeagus (Figs <xref ref-type="fig" rid="F7">47</xref>, <xref ref-type="fig" rid="F10">70</xref>, <xref ref-type="fig" rid="F10">74</xref>). The forewing venation characters of <italic><tp:taxon-name><tp:taxon-name-part taxon-name-part-type="genus" reg="Topiris">Topiris</tp:taxon-name-part></tp:taxon-name></italic> are shared with <italic><tp:taxon-name><tp:taxon-name-part taxon-name-part-type="genus" reg="Athrypsiastis">Athrypsiastis.</tp:taxon-name-part></tp:taxon-name></italic> However, in the male genitalia, <italic><tp:taxon-name><tp:taxon-name-part taxon-name-part-type="genus" reg="Athrypsiastis">Athrypsiastis</tp:taxon-name-part></tp:taxon-name></italic> lack the filament-like distal projection of the aedeagus and the medial posterior projection of the gnathos strongly projects posteriorly and is strongly sclerotised, whereas the medial posterior projection of the gnathos in <italic><tp:taxon-name><tp:taxon-name-part taxon-name-part-type="genus" reg="Topiris">Topiris</tp:taxon-name-part></tp:taxon-name></italic> is weakly sclerotised and weakly projects posteriorly (Figs <xref ref-type="fig" rid="F10">75</xref>, <xref ref-type="fig" rid="F10">76</xref>), or is absent in the case of the <italic><tp:taxon-name><tp:taxon-name-part taxon-name-part-type="genus" reg="Topiris"/><tp:taxon-name-part taxon-name-part-type="species" reg="albidella">albidella</tp:taxon-name-part></tp:taxon-name></italic> group (Figs <xref ref-type="fig" rid="F7">47</xref>, <xref ref-type="fig" rid="F10">74</xref>). <italic><tp:taxon-name><tp:taxon-name-part taxon-name-part-type="genus" reg="Topiris">Topiris</tp:taxon-name-part></tp:taxon-name></italic> are known to occur from Thailand to Sulawesi whereas <italic><tp:taxon-name><tp:taxon-name-part taxon-name-part-type="genus" reg="Athrypsiastis">Athrypsiastis</tp:taxon-name-part></tp:taxon-name></italic> are more easterly, known from Sulawesi to New Guinea.</p></tp:treatment-sec><tp:treatment-sec sec-type="description" id="SECID0EJ1BI"><title>Description.</title><p><bold>Adult. <italic>Head</italic></bold>: Ocelli absent. Frons with appressed scales, vertex with a tuft of long, narrow scales projecting away from the base of the antennae, with further tufts of long scales projecting upwards from the occiput and/or from the sides of the occiput projecting inwards and posteriorly, overlaying a collar of broad lamellate scales projecting posteriorly from the anterior margin of the prothorax. Pilifers short and broad, bristled. Maxillary palps very small. Labial palps long (&gt; 2.5× diameter of eye) and strongly recurved. Haustellum with basal half covered with silver-white scales. Antennae ¾ length of forewing, scape thickly scaled, no pecten, pedicel short and broad, flagellum in male with dark pectinations, reducing at ¾ with apical portion filiform, pectinations with small white sensillae; flagellum in female filiform throughout. <bold><italic>Thorax</italic></bold>: Thorax with appressed lamellate scales. Tegulae short. Foreleg with tibial epiphysis. Tibial spurs 0–2–4. Hind legs with substantial tuft of long scales. Frenulum of male a single bristle from base of hindwing coupling with retinaculum under a scaled flap towards the base of Sc on the forewing. Forewing venation: R1 from ~ ½ discal cell, R3 present, R3, R4 and R5 with a common stalk, R3 pre-apical or to apex, R4 and R5 stalked, both post-apical. M1, M2 and M3 parallel and evenly spaced. M3 and CuA1 stalked. CuP present. Hindwing venation: Sc and Rs widely spaced, M2 and M3 sometimes closely approximated, M3 and CuA1 stalked (Figs <xref ref-type="fig" rid="F9">62</xref>, <xref ref-type="fig" rid="F9">64</xref>). Forewings broad, hindwings at least as broad. Dorsal surface of forewings unicolourous and usually without any markings except for a small line of dark brown scales at the edge of the base of the costa. In some species and forms there is a patch of thicker scaling on the dorsum, appearing greyish or brownish. The forewing cilia are without lines. The pre-genital abdomen is concolourous with forewings with patches of short thick orange-brown tergal spines pointing posteriorly on posterior part of T2–T7 and occasionally a small patch on T8 (Fig. <xref ref-type="fig" rid="F10">66</xref>).</p><p><bold><italic>Male genitalia</italic>.</bold> Uncus anteriorly broad with anterior margin of dorsal surface weakly emarginate or almost straight, apical section spatulate or slightly bilobed (but tapering towards posterior apex in <italic><tp:taxon-name><tp:taxon-name-part taxon-name-part-type="genus" reg="Topiris"/><tp:taxon-name-part taxon-name-part-type="species" reg="albidella">albidella</tp:taxon-name-part></tp:taxon-name></italic> group), small additional sclerites present in some members of <italic><tp:taxon-name><tp:taxon-name-part taxon-name-part-type="genus" reg="Topiris"/><tp:taxon-name-part taxon-name-part-type="species" reg="salva">salva</tp:taxon-name-part></tp:taxon-name></italic> group. Gnathos fused medially, with small, lightly sclerotised medial plate with single medial projection, weakly projecting posteriorly (Fig. <xref ref-type="fig" rid="F10">75</xref>) (<italic><tp:taxon-name><tp:taxon-name-part taxon-name-part-type="genus" reg="Topiris"/><tp:taxon-name-part taxon-name-part-type="species" reg="albidella">albidella</tp:taxon-name-part></tp:taxon-name></italic> group: gnathos not fused medially with two narrow lateral posterior projections (Figs <xref ref-type="fig" rid="F7">47</xref>, <xref ref-type="fig" rid="F10">74</xref>)). Band of tegumen broad, strongly or moderately arched, lateral extensions of tegumen equal to or longer than width of tegumen band. Vinculum U shaped (but diverging strongly distad of saccus in <italic><tp:taxon-name><tp:taxon-name-part taxon-name-part-type="genus" reg="Topiris"/><tp:taxon-name-part taxon-name-part-type="species" reg="candidella">candidella</tp:taxon-name-part></tp:taxon-name></italic> group (Fig. <xref ref-type="fig" rid="F10">77</xref>)), generally projecting substantially beyond base of valvae (but projecting weakly in <italic><tp:taxon-name><tp:taxon-name-part taxon-name-part-type="genus" reg="Topiris"/><tp:taxon-name-part taxon-name-part-type="species" reg="candidella">candidella</tp:taxon-name-part></tp:taxon-name></italic> group). Saccus generally large (but small in <italic><tp:taxon-name><tp:taxon-name-part taxon-name-part-type="genus" reg="Topiris"/><tp:taxon-name-part taxon-name-part-type="species" reg="candidella">candidella</tp:taxon-name-part></tp:taxon-name></italic> group). Anellus lobes broad. Valva with setose ventral membrane from costa (with a long, sclerotised setose process from the base in <italic><tp:taxon-name><tp:taxon-name-part taxon-name-part-type="genus" reg="Topiris"/><tp:taxon-name-part taxon-name-part-type="species" reg="candidella">candidella</tp:taxon-name-part></tp:taxon-name></italic> group (Fig. <xref ref-type="fig" rid="F11">78</xref>)), basal projection of costal margin setose where present, apex of valva often with tuft of bristles, small elongate ventral sclerite near saccular margin, usually with a projection joining to base of saccular process. Sacculus large, longer than broad. Saccular process developing from distal part of sacculus, folded ventrad, large and distinctive, generally commencing close to costa of valva, straight towards base, generally without strong bristles apically. Aedeagus with recurved, filament-like distal process. Bulbus ejaculatorius long, generally two coils and a long hood.</p><p><bold><italic>Female genitalia</italic>.</bold> Papillae anales short and broad. Apophyses posteriores longer than apophyses anteriores. Ostium small and circular. S8 variable. Antrum long straight and narrow, sclerotised almost throughout and also usually scobinate. Ductus bursae long and thin with contrasting membranous posterior and scobinate anterior sections. Corpus bursae large elongate, without signum.</p></tp:treatment-sec><tp:treatment-sec sec-type="biology" id="SECID0EK5BI"><title>Biology and early stages.</title><p>The biology and early stages of members of the genus are almost unknown, with the exception of <italic><tp:taxon-name><tp:taxon-name-part taxon-name-part-type="genus" reg="Topiris">T.</tp:taxon-name-part><tp:taxon-name-part taxon-name-part-type="species" reg="salva">salva</tp:taxon-name-part></tp:taxon-name></italic>, which (as a species of <italic><tp:taxon-name><tp:taxon-name-part taxon-name-part-type="genus" reg="Athrypsiastis">Athrypsiastis</tp:taxon-name-part></tp:taxon-name></italic>) has been reported as a pest of the genera <italic><tp:taxon-name><tp:taxon-name-part taxon-name-part-type="genus" reg="Citrus">Citrus</tp:taxon-name-part></tp:taxon-name></italic> (<tp:taxon-name><tp:taxon-name-part taxon-name-part-type="family">Rutaceae</tp:taxon-name-part></tp:taxon-name>) and <italic><tp:taxon-name><tp:taxon-name-part taxon-name-part-type="genus" reg="Morus">Morus</tp:taxon-name-part></tp:taxon-name></italic> (see account of <italic><tp:taxon-name><tp:taxon-name-part taxon-name-part-type="genus" reg="Topiris">T.</tp:taxon-name-part><tp:taxon-name-part taxon-name-part-type="species" reg="salva">salva</tp:taxon-name-part></tp:taxon-name></italic> for details). Also on the basis of the similarities in the <abbrev xmlns:xlink="http://www.w3.org/1999/xlink" xlink:title="mitochondrial gene" id="ABBRID0EAACI" xlink:type="simple">COI</abbrev> of <italic><tp:taxon-name><tp:taxon-name-part taxon-name-part-type="genus" reg="Topiris">T.</tp:taxon-name-part><tp:taxon-name-part taxon-name-part-type="species" reg="salva">salva</tp:taxon-name-part></tp:taxon-name></italic> and the exemplar identified as “<italic><tp:taxon-name><tp:taxon-name-part taxon-name-part-type="genus" reg="Linoclostis">Linoclostis</tp:taxon-name-part><tp:taxon-name-part taxon-name-part-type="species" reg="gonatias">gonatias</tp:taxon-name-part></tp:taxon-name></italic>” for the mitogenome analysed by <xref ref-type="bibr" rid="B59">Su et al. 2020</xref>, we consider that the species there described as a pest of tea <italic><tp:taxon-name><tp:taxon-name-part taxon-name-part-type="genus" reg="Camellia">Camellia</tp:taxon-name-part><tp:taxon-name-part taxon-name-part-type="species" reg="sinensis">sinensis</tp:taxon-name-part></tp:taxon-name></italic> (L.) Kuntze and Oil-seed <tp:taxon-name><tp:taxon-name-part taxon-name-part-type="genus" reg="Camellia">Camellia</tp:taxon-name-part></tp:taxon-name><italic><tp:taxon-name><tp:taxon-name-part taxon-name-part-type="genus" reg="Camellia">C.</tp:taxon-name-part><tp:taxon-name-part taxon-name-part-type="species" reg="oleifera">oleifera</tp:taxon-name-part></tp:taxon-name></italic> C. Abel (<tp:taxon-name><tp:taxon-name-part taxon-name-part-type="family">Theaceae</tp:taxon-name-part></tp:taxon-name>) is <italic><tp:taxon-name><tp:taxon-name-part taxon-name-part-type="genus" reg="Topiris">T.</tp:taxon-name-part><tp:taxon-name-part taxon-name-part-type="species" reg="salva">salva</tp:taxon-name-part></tp:taxon-name></italic> and not <italic><tp:taxon-name><tp:taxon-name-part taxon-name-part-type="genus" reg="Linoclostis">Linoclostis</tp:taxon-name-part><tp:taxon-name-part taxon-name-part-type="species" reg="gonatias">gonatias</tp:taxon-name-part></tp:taxon-name></italic> Meyrick (for which <xref ref-type="bibr" rid="B55">Robinson et al. 2001</xref>: 246 cite <italic><tp:taxon-name><tp:taxon-name-part taxon-name-part-type="genus" reg="Camellia">C.</tp:taxon-name-part><tp:taxon-name-part taxon-name-part-type="species" reg="sinensis">sinensis</tp:taxon-name-part></tp:taxon-name></italic> as a host). Males of many of the species of <italic><tp:taxon-name><tp:taxon-name-part taxon-name-part-type="genus" reg="Topiris">Topiris</tp:taxon-name-part></tp:taxon-name></italic> have been collected at light. Females have been collected occasionally at light. <italic><tp:taxon-name><tp:taxon-name-part taxon-name-part-type="genus" reg="Topiris">Topiris</tp:taxon-name-part></tp:taxon-name></italic> have been found in lowland, mangrove, montane and secondary forest. The tectiform resting posture of <italic><tp:taxon-name><tp:taxon-name-part taxon-name-part-type="genus" reg="Topiris">T.</tp:taxon-name-part><tp:taxon-name-part taxon-name-part-type="species" reg="salva">salva</tp:taxon-name-part></tp:taxon-name></italic> is illustrated in Figs <xref ref-type="fig" rid="F5">30</xref>, <xref ref-type="fig" rid="F5">31</xref>, and in numerous pictures on iNaturalist (under <italic><tp:taxon-name><tp:taxon-name-part taxon-name-part-type="genus" reg="Athrypsiastis">Athrypsiastis</tp:taxon-name-part><tp:taxon-name-part taxon-name-part-type="species" reg="salva">salva</tp:taxon-name-part></tp:taxon-name></italic>) (<ext-link xmlns:xlink="http://www.w3.org/1999/xlink" xlink:href="https://www.inaturalist.org/observations?taxon_id=1391516" ext-link-type="uri" xlink:type="simple">https://www.inaturalist.org/observations?taxon_id=1391516</ext-link>) from China and Hong Kong.</p></tp:treatment-sec><tp:treatment-sec sec-type="distribution" id="SECID0EVECI"><title>Distribution.</title><p>The genus <italic><tp:taxon-name><tp:taxon-name-part taxon-name-part-type="genus" reg="Topiris">Topiris</tp:taxon-name-part></tp:taxon-name></italic> is known from China, Thailand, Indonesia (Borneo and Sulawesi), Malaysian Borneo (Sarawak), Brunei, and Peninsular Malaysia.</p></tp:treatment-sec><tp:treatment-sec sec-type="Status and conservation" id="SECID0ECFCI"><title>Status and conservation.</title><p><italic><tp:taxon-name><tp:taxon-name-part taxon-name-part-type="genus" reg="Topiris">Topiris</tp:taxon-name-part><tp:taxon-name-part taxon-name-part-type="species" reg="salva">salva</tp:taxon-name-part></tp:taxon-name></italic> is the correct identity of the records of “<italic><tp:taxon-name><tp:taxon-name-part taxon-name-part-type="genus" reg="Linoclostis">Linoclostis</tp:taxon-name-part><tp:taxon-name-part taxon-name-part-type="species" reg="gonatias">gonatias</tp:taxon-name-part></tp:taxon-name></italic>” as a pest species in China and possibly Taiwan (<xref ref-type="bibr" rid="B57">Sonan 1939</xref>). Only <italic><tp:taxon-name><tp:taxon-name-part taxon-name-part-type="genus" reg="Topiris">T.</tp:taxon-name-part><tp:taxon-name-part taxon-name-part-type="species" reg="salva">salva</tp:taxon-name-part></tp:taxon-name></italic>, <italic><tp:taxon-name><tp:taxon-name-part taxon-name-part-type="genus" reg="Topiris">T.</tp:taxon-name-part><tp:taxon-name-part taxon-name-part-type="species" reg="schneeweissella">schneeweissella</tp:taxon-name-part></tp:taxon-name></italic>, and <italic><tp:taxon-name><tp:taxon-name-part taxon-name-part-type="genus" reg="Topiris">T.</tp:taxon-name-part></tp:taxon-name></italic> sp. RMNH.INS.20000 (<abbrev xmlns:xlink="http://www.w3.org/1999/xlink" xlink:title="Barcode Index Number" id="ABBRID0E6GCI" xlink:type="simple">BIN</abbrev>, <ext-link xmlns:xlink="http://www.w3.org/1999/xlink" xlink:href="https://portal.boldsystems.org/bin/BOLD:AAL9269" ext-link-type="uri" xlink:type="simple">BOLD:AAL9269</ext-link>) have been recorded post-2000.</p></tp:treatment-sec><tp:treatment-sec sec-type="Note on Walker’s etymology" id="SECID0EIHCI"><title>Note on Walker’s etymology.</title><p>Francis Walker sometimes used ancient place names of no particular significance as generic names (<xref ref-type="bibr" rid="B25">Hoare 2010</xref>). ‘<tp:taxon-name><tp:taxon-name-part taxon-name-part-type="genus" reg="Topiris">Topiris</tp:taxon-name-part></tp:taxon-name>’ is referred to in classical literature as a town in the province of Thrace, situated near Abdera and the mouth of the river Nestus, Greece.</p></tp:treatment-sec><tp:treatment-sec><!--Section generated to contain objects referenced in tp:taxon-treatment.--><fig id="F5" position="float" orientation="portrait"><object-id xmlns:xlink="http://www.w3.org/1999/xlink" content-type="doi" xlink:type="simple">10.3897/zookeys.1229.119155.figures22-31</object-id><object-id xmlns:xlink="http://www.w3.org/1999/xlink" content-type="arpha" xlink:type="simple">706D41D5-2835-507C-BAE1-C7132DEF485E</object-id><label>Figures 22–31.</label><caption><p>Dorsal images of <italic><tp:taxon-name><tp:taxon-name-part taxon-name-part-type="genus" reg="Topiris">Topiris</tp:taxon-name-part></tp:taxon-name></italic>, <italic><tp:taxon-name><tp:taxon-name-part taxon-name-part-type="genus" reg="Athrypsiastis">Athrypsiastis</tp:taxon-name-part></tp:taxon-name></italic> and <italic><tp:taxon-name><tp:taxon-name-part taxon-name-part-type="genus" reg="Paralecta">Paralecta</tp:taxon-name-part></tp:taxon-name></italic> spp. <bold>22</bold><italic><tp:taxon-name><tp:taxon-name-part taxon-name-part-type="genus" reg="Topiris">Topiris</tp:taxon-name-part></tp:taxon-name></italic> RMNH.INS.20000 <bold>23</bold><italic><tp:taxon-name><tp:taxon-name-part taxon-name-part-type="genus" reg="Athrypsiastis">Athrypsiastis</tp:taxon-name-part><tp:taxon-name-part taxon-name-part-type="species" reg="phaeoleuca">phaeoleuca</tp:taxon-name-part></tp:taxon-name></italic> Meyrick, 1910, holotype ♂ <bold>24</bold><italic><tp:taxon-name><tp:taxon-name-part taxon-name-part-type="genus" reg="Athrypsiastis">A.</tp:taxon-name-part><tp:taxon-name-part taxon-name-part-type="species" reg="cheesmanae">cheesmanae</tp:taxon-name-part></tp:taxon-name></italic> sp. nov., paratype ♂ <bold>25</bold><italic><tp:taxon-name><tp:taxon-name-part taxon-name-part-type="genus" reg="Athrypsiastis">A.</tp:taxon-name-part><tp:taxon-name-part taxon-name-part-type="species" reg="edelweissella">edelweissella</tp:taxon-name-part></tp:taxon-name></italic> sp. nov., holotype ♂ <bold>26</bold><italic><tp:taxon-name><tp:taxon-name-part taxon-name-part-type="genus" reg="Athrypsiastis">A.</tp:taxon-name-part><tp:taxon-name-part taxon-name-part-type="species" reg="halmaherella">halmaherella</tp:taxon-name-part></tp:taxon-name></italic> (Lvovsky, 2014), comb. nov., holotype ♂ <bold>27</bold><italic><tp:taxon-name><tp:taxon-name-part taxon-name-part-type="genus" reg="Athrypsiastis">A.</tp:taxon-name-part><tp:taxon-name-part taxon-name-part-type="species" reg="penumbrella">penumbrella</tp:taxon-name-part></tp:taxon-name></italic> sp. nov., holotype ♂ <bold>28</bold><italic><tp:taxon-name><tp:taxon-name-part taxon-name-part-type="genus" reg="Athrypsiastis">A.</tp:taxon-name-part><tp:taxon-name-part taxon-name-part-type="species" reg="symmetra">symmetra</tp:taxon-name-part></tp:taxon-name></italic> Meyrick, 1915, ♂ <bold>29</bold><italic><tp:taxon-name><tp:taxon-name-part taxon-name-part-type="genus" reg="Paralecta">Paralecta</tp:taxon-name-part><tp:taxon-name-part taxon-name-part-type="species" reg="rosiflora">rosiflora</tp:taxon-name-part></tp:taxon-name></italic> (Meyrick, 1930), comb. nov., holotype <bold>30</bold><italic><tp:taxon-name><tp:taxon-name-part taxon-name-part-type="genus" reg="Topiris">Topiris</tp:taxon-name-part><tp:taxon-name-part taxon-name-part-type="species" reg="salva">salva</tp:taxon-name-part></tp:taxon-name></italic> (Meyrick, 1932) ♀ <bold>31</bold><italic><tp:taxon-name><tp:taxon-name-part taxon-name-part-type="genus" reg="Topiris">T.</tp:taxon-name-part><tp:taxon-name-part taxon-name-part-type="species" reg="salva">salva</tp:taxon-name-part></tp:taxon-name></italic> ♀. Scale bars: 10 mm (<bold>22–29</bold>).</p></caption><graphic xmlns:xlink="http://www.w3.org/1999/xlink" xlink:href="zookeys-1229-297_article-119155__-g005.jpg" position="float" orientation="portrait" xlink:type="simple" id="oo_1269569.jpg"><uri content-type="original_file" xlink:type="simple">https://binary.pensoft.net/fig/1269569</uri></graphic></fig><fig id="F9" position="float" orientation="portrait"><object-id xmlns:xlink="http://www.w3.org/1999/xlink" content-type="doi" xlink:type="simple">10.3897/zookeys.1229.119155.figures57-65</object-id><object-id xmlns:xlink="http://www.w3.org/1999/xlink" content-type="arpha" xlink:type="simple">EAC30D6D-ED7F-5ABD-93BF-B2B5CB5A1356</object-id><label>Figures 57–65.</label><caption><p>Female genitalia of <italic><tp:taxon-name><tp:taxon-name-part taxon-name-part-type="genus" reg="Topiris">Topiris</tp:taxon-name-part></tp:taxon-name></italic> and <italic><tp:taxon-name><tp:taxon-name-part taxon-name-part-type="genus" reg="Linoclostis">Linoclostis</tp:taxon-name-part></tp:taxon-name></italic> spp., wing preparations <bold>57</bold><italic><tp:taxon-name><tp:taxon-name-part taxon-name-part-type="genus" reg="Topiris">Topiris</tp:taxon-name-part><tp:taxon-name-part taxon-name-part-type="species" reg="candidella">candidella</tp:taxon-name-part></tp:taxon-name></italic> Walker, 1863, slide no. NHMUK014331340 <bold>58</bold><italic><tp:taxon-name><tp:taxon-name-part taxon-name-part-type="genus" reg="Topiris">T.</tp:taxon-name-part><tp:taxon-name-part taxon-name-part-type="species" reg="schneeweissella">schneeweissella</tp:taxon-name-part></tp:taxon-name></italic> sp. nov., paratype, slide no. NHMUK010316451 <bold>59</bold><italic><tp:taxon-name><tp:taxon-name-part taxon-name-part-type="genus" reg="Topiris">T.</tp:taxon-name-part><tp:taxon-name-part taxon-name-part-type="species" reg="salva">salva</tp:taxon-name-part></tp:taxon-name></italic> Meyrick, 1932, comb. nov., slide no. NHMUK014331352 <bold>60A</bold><italic><tp:taxon-name><tp:taxon-name-part taxon-name-part-type="genus" reg="Topiris">T.</tp:taxon-name-part><tp:taxon-name-part taxon-name-part-type="species" reg="albidella">albidella</tp:taxon-name-part></tp:taxon-name></italic> sp. nov., paratype, slide no. NHMUK010316865 <bold>60B</bold> corpus bursae imaged during preparation <bold>61</bold><italic><tp:taxon-name><tp:taxon-name-part taxon-name-part-type="genus" reg="Linoclostis">Linoclostis</tp:taxon-name-part><tp:taxon-name-part taxon-name-part-type="species" reg="gonatias">gonatias</tp:taxon-name-part></tp:taxon-name></italic> Meyrick, 1908, type, slide no. JFGC7678 <bold>62</bold><italic><tp:taxon-name><tp:taxon-name-part taxon-name-part-type="genus" reg="Topiris">T.</tp:taxon-name-part><tp:taxon-name-part taxon-name-part-type="species" reg="candidella">candidella</tp:taxon-name-part></tp:taxon-name></italic>, Brunei, slide no. NHMUK014331889 <bold>63</bold><italic><tp:taxon-name><tp:taxon-name-part taxon-name-part-type="genus" reg="Athrypsiastis">Athrypsiastis</tp:taxon-name-part><tp:taxon-name-part taxon-name-part-type="species" reg="cheesmanae">cheesmanae</tp:taxon-name-part></tp:taxon-name></italic> sp. nov., paratype, slide no. NHMUK014331890 <bold>64</bold><italic><tp:taxon-name><tp:taxon-name-part taxon-name-part-type="genus" reg="Topiris">T.</tp:taxon-name-part><tp:taxon-name-part taxon-name-part-type="species" reg="salva">salva</tp:taxon-name-part></tp:taxon-name></italic>, forewing venation slide no. NHMUK010316844 <bold>65</bold><italic><tp:taxon-name><tp:taxon-name-part taxon-name-part-type="genus" reg="Linoclostis">L.</tp:taxon-name-part><tp:taxon-name-part taxon-name-part-type="species" reg="gonatias">gonatias</tp:taxon-name-part></tp:taxon-name></italic>, type, forewing venation, slide no. JFGC7678. Scale bars: 2 mm (<bold>57–61</bold>).</p></caption><graphic xmlns:xlink="http://www.w3.org/1999/xlink" xlink:href="zookeys-1229-297_article-119155__-g009.jpg" position="float" orientation="portrait" xlink:type="simple" id="oo_1269573.jpg"><uri content-type="original_file" xlink:type="simple">https://binary.pensoft.net/fig/1269573</uri></graphic></fig><fig id="F10" position="float" orientation="portrait"><object-id xmlns:xlink="http://www.w3.org/1999/xlink" content-type="doi" xlink:type="simple">10.3897/zookeys.1229.119155.figures66-77</object-id><object-id xmlns:xlink="http://www.w3.org/1999/xlink" content-type="arpha" xlink:type="simple">39D0F161-4D0A-5F27-B238-E017E6C0CE3F</object-id><label>Figures 66–77.</label><caption><p><italic><tp:taxon-name><tp:taxon-name-part taxon-name-part-type="genus" reg="Topiris">Topiris</tp:taxon-name-part></tp:taxon-name></italic> and <italic><tp:taxon-name><tp:taxon-name-part taxon-name-part-type="genus" reg="Athrypsiastis">Athrypsiastis</tp:taxon-name-part></tp:taxon-name></italic>, pre-genital abdomens and selected genitalia characters (enlarged) <bold>66</bold><italic><tp:taxon-name><tp:taxon-name-part taxon-name-part-type="genus" reg="Topiris">Topiris</tp:taxon-name-part><tp:taxon-name-part taxon-name-part-type="species" reg="candidella">candidella</tp:taxon-name-part></tp:taxon-name></italic> Walker, 1863, Brunei, slide no. NHMUK014331344 <bold>67</bold><italic><tp:taxon-name><tp:taxon-name-part taxon-name-part-type="genus" reg="Athrypsiastis">Athrypsiastis</tp:taxon-name-part><tp:taxon-name-part taxon-name-part-type="species" reg="phaeoleuca">phaeoleuca</tp:taxon-name-part></tp:taxon-name></italic> Meyrick, 1910, slide no. NHMUK010316398 <bold>68</bold><italic><tp:taxon-name><tp:taxon-name-part taxon-name-part-type="genus" reg="Topiris">T.</tp:taxon-name-part><tp:taxon-name-part taxon-name-part-type="species" reg="meyricki">meyricki</tp:taxon-name-part></tp:taxon-name></italic> sp. nov., holotype, aedeagus, slide no. NHMUK010316359 <bold>69</bold><italic><tp:taxon-name><tp:taxon-name-part taxon-name-part-type="genus" reg="Topiris">T.</tp:taxon-name-part><tp:taxon-name-part taxon-name-part-type="species" reg="cinderella">cinderella</tp:taxon-name-part></tp:taxon-name></italic> sp. nov., aedeagus, slide no. NHMUK010316448 <bold>70</bold><italic><tp:taxon-name><tp:taxon-name-part taxon-name-part-type="genus" reg="Topiris">T.</tp:taxon-name-part><tp:taxon-name-part taxon-name-part-type="species" reg="albidella">albidella</tp:taxon-name-part></tp:taxon-name></italic> sp. nov., aedeagus, slide no. NHMUK014331359 <bold>71</bold><italic><tp:taxon-name><tp:taxon-name-part taxon-name-part-type="genus" reg="Athrypsiastis">A.</tp:taxon-name-part><tp:taxon-name-part taxon-name-part-type="species" reg="phaeoleuca">phaeoleuca</tp:taxon-name-part></tp:taxon-name></italic> Meyrick, 1910 holotype, aedeagus, slide no. NHMUK010316398 <bold>72</bold><italic><tp:taxon-name><tp:taxon-name-part taxon-name-part-type="genus" reg="Topiris">T.</tp:taxon-name-part><tp:taxon-name-part taxon-name-part-type="species" reg="salva">salva</tp:taxon-name-part></tp:taxon-name></italic> (Meyrick, 1932), antrum, slide no. NHMUK014331352 <bold>73</bold><italic><tp:taxon-name><tp:taxon-name-part taxon-name-part-type="genus" reg="Topiris">T.</tp:taxon-name-part><tp:taxon-name-part taxon-name-part-type="species" reg="salva">salva</tp:taxon-name-part></tp:taxon-name></italic> (Meyrick, 1932), corpus bursae, slide no. NHMUK014331352 <bold>74</bold><italic><tp:taxon-name><tp:taxon-name-part taxon-name-part-type="genus" reg="Topiris">T.</tp:taxon-name-part><tp:taxon-name-part taxon-name-part-type="species" reg="albidella">albidella</tp:taxon-name-part></tp:taxon-name></italic> sp. nov., holotype, uncus and gnathos, slide no. NHMUK010316354 <bold>75</bold><italic><tp:taxon-name><tp:taxon-name-part taxon-name-part-type="genus" reg="Topiris">T.</tp:taxon-name-part><tp:taxon-name-part taxon-name-part-type="species" reg="schneeweissella">schneeweissella</tp:taxon-name-part></tp:taxon-name></italic> sp. nov., holotype, uncus and gnathos, slide no. NHMUK010316358 <bold>76</bold><italic><tp:taxon-name><tp:taxon-name-part taxon-name-part-type="genus" reg="Athrypsiastis">Athrypsiastis</tp:taxon-name-part><tp:taxon-name-part taxon-name-part-type="species" reg="phaeoleuca">phaeoleuca</tp:taxon-name-part></tp:taxon-name></italic> Meyrick, 1910, holotype, uncus and gnathos, slide no. NHMUK010316398 <bold>77</bold><italic><tp:taxon-name><tp:taxon-name-part taxon-name-part-type="genus" reg="Topiris">T.</tp:taxon-name-part><tp:taxon-name-part taxon-name-part-type="species" reg="cinderella">cinderella</tp:taxon-name-part></tp:taxon-name></italic> sp. nov., holotype, vinculum, slide no. NHMUK010316400. Scale bars: 2 mm (<bold>66, 67</bold>).</p></caption><graphic xmlns:xlink="http://www.w3.org/1999/xlink" xlink:href="zookeys-1229-297_article-119155__-g010.jpg" position="float" orientation="portrait" xlink:type="simple" id="oo_1269574.jpg"><uri content-type="original_file" xlink:type="simple">https://binary.pensoft.net/fig/1269574</uri></graphic></fig><fig id="F11" position="float" orientation="portrait"><object-id xmlns:xlink="http://www.w3.org/1999/xlink" content-type="doi" xlink:type="simple">10.3897/zookeys.1229.119155.figures78-87</object-id><object-id xmlns:xlink="http://www.w3.org/1999/xlink" content-type="arpha" xlink:type="simple">8417CAE9-82B5-5ED1-9405-9AEBE81D6BA0</object-id><label>Figures 78–87.</label><caption><p>Selected genitalia characters and labels <bold>78</bold><italic><tp:taxon-name><tp:taxon-name-part taxon-name-part-type="genus" reg="Topiris">T.</tp:taxon-name-part><tp:taxon-name-part taxon-name-part-type="species" reg="ochrotincta">ochrotincta</tp:taxon-name-part></tp:taxon-name></italic> sp. nov., holotype, process of ventral costal membrane, slide no. NHMUK010316401 <bold>79</bold><italic><tp:taxon-name><tp:taxon-name-part taxon-name-part-type="genus" reg="Topiris">T.</tp:taxon-name-part><tp:taxon-name-part taxon-name-part-type="species" reg="candidella">candidella</tp:taxon-name-part></tp:taxon-name></italic> Walker, 1863, sacculus with strong mesad shoulder, slide no. NHMUK010316360 <bold>80</bold><italic><tp:taxon-name><tp:taxon-name-part taxon-name-part-type="genus" reg="Topiris">T.</tp:taxon-name-part><tp:taxon-name-part taxon-name-part-type="species" reg="candidella">candidella</tp:taxon-name-part></tp:taxon-name></italic> Walker, 1863, valva, slide no. NHMUK014331342 <bold>81</bold><italic><tp:taxon-name><tp:taxon-name-part taxon-name-part-type="genus" reg="Topiris">T.</tp:taxon-name-part><tp:taxon-name-part taxon-name-part-type="species" reg="cinderella">cinderella</tp:taxon-name-part></tp:taxon-name></italic> sp. nov., holotype, costal ventral membrane of valva distally raised, slide no. NHMUK010316400 <bold>82</bold><italic><tp:taxon-name><tp:taxon-name-part taxon-name-part-type="genus" reg="Topiris">T.</tp:taxon-name-part><tp:taxon-name-part taxon-name-part-type="species" reg="candidella">candidella</tp:taxon-name-part></tp:taxon-name></italic> Walker, 1863, costal ventral membrane of valva distally flat, slide no. NHMUK010316360 <bold>83</bold><italic><tp:taxon-name><tp:taxon-name-part taxon-name-part-type="genus" reg="Topiris">T.</tp:taxon-name-part><tp:taxon-name-part taxon-name-part-type="species" reg="schneeweissella">schneeweissella</tp:taxon-name-part></tp:taxon-name></italic> sp. nov., holotype, valva showing setae, slide no. NHMUK010316358 <bold>84</bold><italic><tp:taxon-name><tp:taxon-name-part taxon-name-part-type="genus" reg="Topiris">T.</tp:taxon-name-part><tp:taxon-name-part taxon-name-part-type="species" reg="candidella">candidella</tp:taxon-name-part></tp:taxon-name></italic> Walker, 1863, processes on S8, slide no. NHMUK014331340 <bold>85A</bold><italic><tp:taxon-name><tp:taxon-name-part taxon-name-part-type="genus" reg="Topiris">T.</tp:taxon-name-part><tp:taxon-name-part taxon-name-part-type="species" reg="candidella">candidella</tp:taxon-name-part></tp:taxon-name></italic> Walker, 1863 type labels <bold>85B</bold> Wallace’s label (enlarged) <bold>86</bold><italic><tp:taxon-name><tp:taxon-name-part taxon-name-part-type="genus" reg="Topiris">T.</tp:taxon-name-part><tp:taxon-name-part taxon-name-part-type="species" reg="candidella">candidella</tp:taxon-name-part></tp:taxon-name></italic> Walker, 1863 labels of Wallace specimen, specimen no. NHMUK013700125 <bold>87</bold> hindwings at some time wrongly affixed to type of <italic><tp:taxon-name><tp:taxon-name-part taxon-name-part-type="genus" reg="Topiris">T.</tp:taxon-name-part><tp:taxon-name-part taxon-name-part-type="species" reg="candidella">candidella</tp:taxon-name-part></tp:taxon-name></italic>. Scale bar: 0.2 mm (<bold>83</bold>).</p></caption><graphic xmlns:xlink="http://www.w3.org/1999/xlink" xlink:href="zookeys-1229-297_article-119155__-g011.jpg" position="float" orientation="portrait" xlink:type="simple" id="oo_1269575.jpg"><uri content-type="original_file" xlink:type="simple">https://binary.pensoft.net/fig/1269575</uri></graphic></fig><fig id="F7" position="float" orientation="portrait"><object-id xmlns:xlink="http://www.w3.org/1999/xlink" content-type="doi" xlink:type="simple">10.3897/zookeys.1229.119155.figures40-47</object-id><object-id xmlns:xlink="http://www.w3.org/1999/xlink" content-type="arpha" xlink:type="simple">A0E6ED71-D07F-54C5-B0B6-B7D15A55FA2D</object-id><label>Figures 40–47.</label><caption><p>Male genitalia of <italic><tp:taxon-name><tp:taxon-name-part taxon-name-part-type="genus" reg="Topiris">Topiris</tp:taxon-name-part></tp:taxon-name></italic> spp. <bold>40</bold><italic><tp:taxon-name><tp:taxon-name-part taxon-name-part-type="genus" reg="Topiris">T.</tp:taxon-name-part><tp:taxon-name-part taxon-name-part-type="species" reg="albogrisella">albogrisella</tp:taxon-name-part></tp:taxon-name></italic> sp. nov. <bold>A</bold> paratype, slide no. NHMUK010316437 <bold>B</bold> holotype, slide no. NHMUK010316356 <bold>41A, B</bold><italic><tp:taxon-name><tp:taxon-name-part taxon-name-part-type="genus" reg="Topiris">T.</tp:taxon-name-part><tp:taxon-name-part taxon-name-part-type="species" reg="lacteella">lacteella</tp:taxon-name-part></tp:taxon-name></italic> sp. nov., holotype, slide no. NHMUK010316362 <bold>42A, B</bold><italic><tp:taxon-name><tp:taxon-name-part taxon-name-part-type="genus" reg="Topiris">T.</tp:taxon-name-part><tp:taxon-name-part taxon-name-part-type="species" reg="madonna">madonna</tp:taxon-name-part></tp:taxon-name></italic> sp. nov., holotype, slide no. NHMUK010316357 <bold>43A, B</bold><italic><tp:taxon-name><tp:taxon-name-part taxon-name-part-type="genus" reg="Topiris">T.</tp:taxon-name-part><tp:taxon-name-part taxon-name-part-type="species" reg="meyricki">meyricki</tp:taxon-name-part></tp:taxon-name></italic> sp. nov., holotype, slide no. NHMUK010316359 <bold>44A, B</bold><italic><tp:taxon-name><tp:taxon-name-part taxon-name-part-type="genus" reg="Topiris">T.</tp:taxon-name-part><tp:taxon-name-part taxon-name-part-type="species" reg="thunbergella">thunbergella</tp:taxon-name-part></tp:taxon-name></italic> sp. nov., holotype, slide no. NHMUK010316361 <bold>45</bold><italic><tp:taxon-name><tp:taxon-name-part taxon-name-part-type="genus" reg="Topiris">T.</tp:taxon-name-part><tp:taxon-name-part taxon-name-part-type="species" reg="albidella">albidella</tp:taxon-name-part></tp:taxon-name></italic> sp. nov., <bold>A</bold> holotype, slide no. NHMUK010316354 <bold>B</bold> paratype, slide no. NHMUK014331359 <bold>46A, B</bold><italic><tp:taxon-name><tp:taxon-name-part taxon-name-part-type="genus" reg="Topiris">T.</tp:taxon-name-part><tp:taxon-name-part taxon-name-part-type="species" reg="digiticosta">digiticosta</tp:taxon-name-part></tp:taxon-name></italic> sp. nov., holotype, slide no. NHMUK010316355 <bold>47</bold><italic><tp:taxon-name><tp:taxon-name-part taxon-name-part-type="genus" reg="Topiris">T.</tp:taxon-name-part><tp:taxon-name-part taxon-name-part-type="species" reg="albidella">albidella</tp:taxon-name-part></tp:taxon-name></italic> sp. nov., paratype, lateral, slide no. NHMUK014331360. Scale bar: 1 mm.</p></caption><graphic xmlns:xlink="http://www.w3.org/1999/xlink" xlink:href="zookeys-1229-297_article-119155__-g007.jpg" position="float" orientation="portrait" xlink:type="simple" id="oo_1269571.jpg"><uri content-type="original_file" xlink:type="simple">https://binary.pensoft.net/fig/1269571</uri></graphic></fig></tp:treatment-sec><ref-list><ref id="B59"><mixed-citation xmlns:xlink="http://www.w3.org/1999/xlink" xlink:type="simple"><person-group><name name-style="western"><surname>Su</surname><given-names>T</given-names></name><name name-style="western"><surname>Jiang</surname><given-names>K</given-names></name><name name-style="western"><surname>He</surname><given-names>B</given-names></name><name name-style="western"><surname>Zhao</surname><given-names>F</given-names></name><name name-style="western"><surname>Lin</surname><given-names>G</given-names></name><name name-style="western"><surname>Huang</surname><given-names>Z</given-names></name></person-group> (<year>2020</year>) <article-title>Complete mitochondrial genome of <italic><tp:taxon-name><tp:taxon-name-part taxon-name-part-type="genus">Linoclostis</tp:taxon-name-part><tp:taxon-name-part taxon-name-part-type="species">gonatias</tp:taxon-name-part></tp:taxon-name></italic> (<tp:taxon-name><tp:taxon-name-part taxon-name-part-type="order">Lepidoptera</tp:taxon-name-part></tp:taxon-name>: <tp:taxon-name><tp:taxon-name-part taxon-name-part-type="family">Xyloryctidae</tp:taxon-name-part></tp:taxon-name>).</article-title><source>Mitochondrial DNA Part B Resources</source><volume>5</volume>(<issue>3</issue>): <fpage>2964</fpage>–<lpage>2965</lpage>. <ext-link xlink:href="10.1080/23802359.2020.1791746" ext-link-type="doi" xlink:type="simple">https://doi.org/10.1080/23802359.2020.1791746</ext-link></mixed-citation></ref><ref id="B55"><mixed-citation xmlns:xlink="http://www.w3.org/1999/xlink" xlink:type="simple"><person-group><name name-style="western"><surname>Robinson</surname><given-names>GS</given-names></name><name name-style="western"><surname>Ackery</surname><given-names>PR</given-names></name><name name-style="western"><surname>Kitching</surname><given-names>IJ</given-names></name><name name-style="western"><surname>Beccaloni</surname><given-names>GW</given-names></name><name name-style="western"><surname>Hernández</surname><given-names>LM</given-names></name></person-group> (<year>2001</year>) <source>Hostplants of the moth and butterfly caterpillars of the Oriental Region.</source><publisher-name>Natural History Museum</publisher-name>, <publisher-loc>London</publisher-loc>, <size units="page">744 pp</size>.</mixed-citation></ref><ref id="B57"><mixed-citation xmlns:xlink="http://www.w3.org/1999/xlink" xlink:type="simple"><person-group><name name-style="western"><surname>Sonan</surname><given-names>J</given-names></name></person-group> (<year>1939</year>) <article-title>On the tea bark-borer (<italic><tp:taxon-name><tp:taxon-name-part taxon-name-part-type="genus">Linoclostis</tp:taxon-name-part><tp:taxon-name-part taxon-name-part-type="species">gonatias</tp:taxon-name-part></tp:taxon-name></italic> Meyrick).</article-title><source>Formosan Agricultural Review</source><volume>35</volume>(<issue>4</issue>): <fpage>279</fpage>–<lpage>283</lpage>.</mixed-citation></ref><ref id="B25"><mixed-citation xmlns:xlink="http://www.w3.org/1999/xlink" xlink:type="simple"><person-group><name name-style="western"><surname>Hoare</surname><given-names>RJB</given-names></name></person-group> (<year>2010</year>) <source><tp:taxon-name><tp:taxon-name-part taxon-name-part-type="genus">Izatha</tp:taxon-name-part></tp:taxon-name> (<tp:taxon-name><tp:taxon-name-part taxon-name-part-type="class">Insecta</tp:taxon-name-part></tp:taxon-name>: <tp:taxon-name><tp:taxon-name-part taxon-name-part-type="order">Lepidoptera</tp:taxon-name-part></tp:taxon-name>: <tp:taxon-name><tp:taxon-name-part taxon-name-part-type="family">Gelechoidea</tp:taxon-name-part></tp:taxon-name>: <tp:taxon-name><tp:taxon-name-part taxon-name-part-type="family">Oecophoridae</tp:taxon-name-part></tp:taxon-name>). Fauna of New Zealand 65.</source><publisher-name>Canterbury</publisher-name>, <publisher-loc>New Zealand</publisher-loc>, <size units="page">201 pp</size>.</mixed-citation></ref></ref-list></tp:taxon-treatment>
