# Supplementary material for: ﻿A revision of the hitherto neglected genus Topiris Walker, 1863 (Lepidoptera, Xyloryctidae) with taxonomic notes on the genus Athrypsiastis Meyrick, 1910
Source: Zookeys. 2025 Mar 4;1229:297–368. doi: 10.3897/zookeys.1229.119155 (PMC11898055; doi:10.3897/zookeys.1229.119155)
Supplement: XML Treatment for Topiris candidella [file zookeys.1229.119155-treatment2.xml]

<!DOCTYPE tp:taxon-treatment
  PUBLIC "-//TaxonX//DTD Taxonomic Treatment Publishing DTD v0 20100105//EN" "tax-treatment-NSO.dtd">
<tp:taxon-treatment xmlns:tp="http://www.plazi.org/taxpub"><tp:treatment-meta><kwd-group><label>Taxon classification</label><kwd>
                <named-content content-type="kingdom">Animalia</named-content>
              </kwd><kwd>
                <named-content content-type="order">Lepidoptera</named-content>
              </kwd><kwd>
                <named-content content-type="family">Xyloryctidae</named-content>
              </kwd></kwd-group><mixed-citation publication-type="journal"><person-group><name><surname>Sterling</surname><given-names>Mark J.</given-names></name><name><surname>Price</surname><given-names>Ben W.</given-names></name><name><surname>Lees</surname><given-names>David C.</given-names></name></person-group><article-title>﻿A revision of the hitherto neglected genus <italic><tp:taxon-name><tp:taxon-name-part taxon-name-part-type="genus" reg="Topiris">Topiris</tp:taxon-name-part></tp:taxon-name></italic> Walker, 1863 (<tp:taxon-name><tp:taxon-name-part taxon-name-part-type="order">Lepidoptera</tp:taxon-name-part></tp:taxon-name>, <tp:taxon-name><tp:taxon-name-part taxon-name-part-type="family">Xyloryctidae</tp:taxon-name-part></tp:taxon-name>) with taxonomic notes on the genus <italic><tp:taxon-name><tp:taxon-name-part taxon-name-part-type="genus" reg="Athrypsiastis">Athrypsiastis</tp:taxon-name-part></tp:taxon-name></italic> Meyrick, 1910</article-title><source>Zookeys</source><day>04</day><month>03</month><year>2025</year><volume>1229</volume><fpage>297</fpage><lpage>368</lpage><pub-id pub-id-type="doi">10.3897/zookeys.1229.119155</pub-id></mixed-citation></tp:treatment-meta><tp:nomenclature><label>﻿</label><tp:taxon-name>
              <object-id xmlns:xlink="http://www.w3.org/1999/xlink" content-type="arpha" xlink:type="simple">45B02AE5-1170-537C-9292-453D8D500106</object-id>
              <tp:taxon-name-part taxon-name-part-type="genus" reg="Topiris">Topiris</tp:taxon-name-part>
              <tp:taxon-name-part taxon-name-part-type="species" reg="candidella">candidella</tp:taxon-name-part>
            </tp:taxon-name><tp:taxon-authority>Walker, 1863</tp:taxon-authority><xref ref-type="fig" rid="F4">Figs 4–6</xref><xref ref-type="fig" rid="F6">, 32A, B</xref><xref ref-type="fig" rid="F6">, 33A, B</xref><xref ref-type="fig" rid="F9">, 57</xref><xref ref-type="fig" rid="F9">, 62</xref><xref ref-type="fig" rid="F10">, 66</xref><xref ref-type="fig" rid="F11">, 79</xref><xref ref-type="fig" rid="F11">, 80</xref><xref ref-type="fig" rid="F11">, 82</xref><xref ref-type="fig" rid="F11">, 84–87</xref><tp:nomenclature-citation-list><tp:nomenclature-citation><tp:taxon-name>
                  <tp:taxon-name-part taxon-name-part-type="genus" reg="Topiris">Topiris</tp:taxon-name-part>
                  <tp:taxon-name-part taxon-name-part-type="species" reg="candidella">candidella</tp:taxon-name-part>
                </tp:taxon-name><comment><xref ref-type="bibr" rid="B64">Walker 1863</xref>: 522.</comment></tp:nomenclature-citation></tp:nomenclature-citation-list></tp:nomenclature><tp:treatment-sec sec-type="DNA barcodes" id="SECID0ETLCI"><title>DNA barcodes.</title><p><abbrev xmlns:xlink="http://www.w3.org/1999/xlink" xlink:title="Barcode Index Number" id="ABBRID0EZLCI" xlink:type="simple">BIN</abbrev>, <ext-link xmlns:xlink="http://www.w3.org/1999/xlink" xlink:href="https://portal.boldsystems.org/bin/BOLD:ADR9781" ext-link-type="uri" xlink:type="simple">BOLD:ADR9781</ext-link> (Process IDs <ext-link xmlns:xlink="http://www.w3.org/1999/xlink" xlink:href="https://portal.boldsystems.org/record/METAT027-18" ext-link-type="uri" xlink:type="simple">METAT027-18</ext-link>, <ext-link xmlns:xlink="http://www.w3.org/1999/xlink" xlink:href="https://portal.boldsystems.org/record/METAT210-19" ext-link-type="uri" xlink:type="simple">METAT210-19</ext-link>, <ext-link xmlns:xlink="http://www.w3.org/1999/xlink" xlink:href="https://portal.boldsystems.org/record/METAT211-19" ext-link-type="uri" xlink:type="simple">METAT211-19</ext-link>, <ext-link xmlns:xlink="http://www.w3.org/1999/xlink" xlink:href="https://portal.boldsystems.org/record/METAT287-24" ext-link-type="uri" xlink:type="simple">METAT287-24</ext-link>).</p></tp:treatment-sec><tp:treatment-sec sec-type="type material" id="SECID0EWMCI"><title>Type material.</title><p>Malaysian Borneo: <bold><italic>Holotype</italic></bold> • ♂, Sarawak, Saunders Collection, fwl 7.5 mm, specimen no. NHMUK010219690 (labels: Fig. <xref ref-type="fig" rid="F11">85A, B</xref>). Holotype by monotypy.</p></tp:treatment-sec><tp:treatment-sec sec-type="diagnosis" id="SECID0EDNCI"><title>Diagnosis.</title><p>Indistinguishable externally from other small white species and forms of <italic><tp:taxon-name><tp:taxon-name-part taxon-name-part-type="genus" reg="Topiris">Topiris</tp:taxon-name-part></tp:taxon-name></italic>. In the male genitalia, the postmedial section of the valva is narrower than that of <italic><tp:taxon-name><tp:taxon-name-part taxon-name-part-type="genus" reg="Topiris">T.</tp:taxon-name-part><tp:taxon-name-part taxon-name-part-type="species" reg="ochrotincta">ochrotincta</tp:taxon-name-part></tp:taxon-name></italic> and <italic><tp:taxon-name><tp:taxon-name-part taxon-name-part-type="genus" reg="Topiris">T.</tp:taxon-name-part><tp:taxon-name-part taxon-name-part-type="species" reg="schneeweissella">schneeweissella.</tp:taxon-name-part></tp:taxon-name></italic> In <italic><tp:taxon-name><tp:taxon-name-part taxon-name-part-type="genus" reg="Topiris">T.</tp:taxon-name-part><tp:taxon-name-part taxon-name-part-type="species" reg="cinderella">cinderella</tp:taxon-name-part></tp:taxon-name></italic> the setose costal ventral membrane is distally raised whereas in <italic><tp:taxon-name><tp:taxon-name-part taxon-name-part-type="genus" reg="Topiris">T.</tp:taxon-name-part><tp:taxon-name-part taxon-name-part-type="species" reg="candidella">candidella</tp:taxon-name-part></tp:taxon-name></italic> it is distally flat and the process at the base of the costal ventral membrane arises at an acute angle in <italic><tp:taxon-name><tp:taxon-name-part taxon-name-part-type="genus" reg="Topiris">T.</tp:taxon-name-part><tp:taxon-name-part taxon-name-part-type="species" reg="cinderella">cinderella</tp:taxon-name-part></tp:taxon-name></italic> whereas in <italic><tp:taxon-name><tp:taxon-name-part taxon-name-part-type="genus" reg="Topiris">T.</tp:taxon-name-part><tp:taxon-name-part taxon-name-part-type="species" reg="candidella">candidella</tp:taxon-name-part></tp:taxon-name></italic> the angle is more obtuse (Figs <xref ref-type="fig" rid="F11">81</xref>, <xref ref-type="fig" rid="F11">82</xref>). In the female genitalia, <italic><tp:taxon-name><tp:taxon-name-part taxon-name-part-type="genus" reg="Topiris">T.</tp:taxon-name-part><tp:taxon-name-part taxon-name-part-type="species" reg="albidella">albidella</tp:taxon-name-part></tp:taxon-name></italic> and <italic><tp:taxon-name><tp:taxon-name-part taxon-name-part-type="genus" reg="Topiris">T.</tp:taxon-name-part><tp:taxon-name-part taxon-name-part-type="species" reg="salva">salva</tp:taxon-name-part></tp:taxon-name></italic> lack the digitate posterio-medial processes on S8 and in <italic><tp:taxon-name><tp:taxon-name-part taxon-name-part-type="genus" reg="Topiris">T.</tp:taxon-name-part><tp:taxon-name-part taxon-name-part-type="species" reg="schneeweissella">schneeweissella</tp:taxon-name-part></tp:taxon-name></italic> the antrum lacks scobination (Figs <xref ref-type="fig" rid="F9">57–60</xref>, <xref ref-type="fig" rid="F11">84</xref>).</p></tp:treatment-sec><tp:treatment-sec sec-type="description" id="SECID0EDRCI"><title>Description.</title><p><bold>Male</bold> (Figs <xref ref-type="fig" rid="F4">4–6</xref>). Forewing length 6.5–7.5 mm, wingspan 14.5–16.5 mm. <bold><italic>Head</italic></bold>: frons with pure white appressed scales; vertex with tuft of long white scales pointing upwards and away from base of antennae, further long pure white scales pointing posteriorly from sides of occiput and from posterior margin of occiput, overlaying a collar of appressed broad white scales pointing posteriorly from anterior margin of prothorax; maxillary palps white. Labial palps long (&gt;2.5× diameter of eye), strongly recurved; small tuft of pale ochreous scales on basal segment; second segment longer than third, strongly curved, pale ochreous outer side, white on inner side; third segment slightly curved with appressed scales, ochreous mixed white. Haustellum with white scaling on basal part. Antenna ¾ length of forewing, bipectinate; scape with appressed scales white mixed ochreous; flagellum with dark pectinations for &gt; ½ length covered with short white sensillae, ochreous scaling on dorsal surface of basal flagellomeres, otherwise dark brown, apical portion filiform. <bold><italic>Thorax</italic></bold>: snow white; tegulae short, snow white; foreleg with femur white, tibia and tarsus brown, broad tibial epiphysis; mid and hind legs white, hind legs with short and broad white scale tuft. Forewing broad, costa slightly rounded at base, thereafter straight, apex obtusely rounded, termen slightly angled inwards, tornus obliquely angled, snow white, unmarked except for small line of brown scales from base of costa to 1/6. Hindwing as broad as forewing, apex very slightly projecting, white, unmarked. Ventrally, forewing with brown scaling in area between costa and Sc and pale brown scaling along veins; hindwings white.</p><p><bold>Female.</bold> Similar to male, slightly larger, forewing length 9 mm, wingspan 19–20 mm, antenna filiform throughout.</p><p><bold><italic>Pre-genital abdomen</italic></bold> (Fig. <xref ref-type="fig" rid="F10">66</xref>). White, anal tuft white. Tergal spines on posterior parts of T2–T7, T8 weakly sclerotised anteriorly, sternites weakly sclerotised. Apodemes almost straight; venulae slightly sinuate.</p><p><bold><italic>Male genitalia</italic></bold> (Figs <xref ref-type="fig" rid="F6">32A, B</xref>, <xref ref-type="fig" rid="F6">33A, B</xref>, <xref ref-type="fig" rid="F11">79</xref>, <xref ref-type="fig" rid="F11">80</xref>, <xref ref-type="fig" rid="F11">82</xref>). Uncus broad, anterior margin of dorsal surface very weakly emarginate, apically slightly bilobed, almost rectangular, strongly sclerotised laterally. Gnathos fused medially, lateral arms thin and lightly sclerotised, medial plate lightly sclerotised, weakly projecting posteriorly from lateral arms. Tegumen band broad and strongly arched, lateral extensions of tegumen same length as width of tegumen band. Vinculum short, robust, strongly sclerotised, strongly diverging distad of saccus, U shaped basally, base slightly projecting anteriorly beyond base of valvae. Saccus short. Juxta with base plate strongly sclerotised, V-shaped, anellus lobes almost as broad as long. Valva long, basally broad, substantially tapering postmedially, apically narrow, costal ventral membrane confined to basal half of valva, rugose and with long thin setae, distally flat, from base of which arises, at an obtuse angle, a long, setose process, apex of valva thin and rounded with tuft of bristles, saccular margin curved, strong ventral sclerite postmedially, with projection joining to base of saccular process. Sacculus very large with strong mesad shoulder, slightly longer than broad. Saccular process developing from distal part of sacculus, commencing close to costa of valva, strongly sclerotised and melanised, broad and straight at base, narrowing towards apex, apical portion a shortish curved hook with a narrow apical point, short fine setae present. Aedeagus short, thin, slightly curved, small slightly recurved filament-like distal projection. Bulbus ejaculatorius long with elongate hood.</p><p><bold><italic>Female genitalia</italic></bold> (Figs <xref ref-type="fig" rid="F9">57</xref>, <xref ref-type="fig" rid="F11">84</xref>). Papillae anales short and broad. Apophyses posteriores longer than apophyses anteriores. S8 with anterior margin strongly recessed and strongly arched ventrad, posterior margin projecting caudally, covering the ostium, with two small digitate posterio-medial lateral processes. Ostium small and circular. Antrum long, straight and narrow, strongly sclerotised and melanised almost throughout, weakly scobinate. Ductus bursae long and thin, posteriorly membranous, anteriorly finely scobinate. Corpus bursae large and elongate, without signum.</p></tp:treatment-sec><tp:treatment-sec sec-type="biology" id="SECID0EOTCI"><title>Biology and early stages.</title><p>Early stages unknown. Adults have been recorded from mangrove forest, coastal swamp forest and kerangas forest at elevations of 0–20 m in January/February, April, and September/October. Wallace’s specimens are likely to have been found on a small hill overlooking rainforest at approximately 380 m elevation.</p></tp:treatment-sec><tp:treatment-sec sec-type="distribution" id="SECID0ETTCI"><title>Distribution.</title><p>Sarawak (Malaysian Borneo), Brunei.</p></tp:treatment-sec><tp:treatment-sec sec-type="material" id="SECID0EYTCI"><title>Additional material examined.</title><p>(18♂, 2♀) 1♂ Sarawak, Moore coll., 94–106, specimen number NHMUK013700123; • 1♂ Sarawak, Moore coll., 94–106, specimen number NHMUK013700125, slide no. NHMUK014331342; • 1♂ Sarawak, E.W. Janson coll. 74.69, specimen no. NHMUK013700124; • 1♂ 3km WSW of Muara, Kampong Kapok, edge of mangrove forest, 1 m, i–ii.1992, E.W. Classey leg., specimen no. NHMUK010922995, slide no. NHMUK010316360, Process ID <ext-link xmlns:xlink="http://www.w3.org/1999/xlink" xlink:href="https://portal.boldsystems.org/record/METAT027-18" ext-link-type="uri" xlink:type="simple">METAT027-18</ext-link>; • 1♂ 3km WSW of Muara, Kampong Kapok, edge of mangrove forest, 1m, i–ii.1992, E.W. Classey leg., specimen no. NHMUK010923142, slide no. NHMUK014331341; • 4♂ 3 km WSW of Muara, Kampong Kapok, edge of mangrove forest, 1 m, i–ii.1992, E.W. Classey leg., specimen nos. NHMUK010922994, NHMUK013700122, NHMUK013700121, NHMUK013700120, 1♂ Brunei, 3 km WSW of Muara, Kg Kapok, edge of <italic><tp:taxon-name><tp:taxon-name-part taxon-name-part-type="genus" reg="Rhizophora">Rhizophora</tp:taxon-name-part></tp:taxon-name></italic> forest, 1 m, 21.ix.–3.x.1997, G.S. Robinson leg., specimen no. NHMUK010923170, slide no. NHMUK010316445, Process ID <ext-link xmlns:xlink="http://www.w3.org/1999/xlink" xlink:href="https://portal.boldsystems.org/record/METAT210-19" ext-link-type="uri" xlink:type="simple">METAT210-19</ext-link>; • 1♂ Brunei, 3 km WSW of Muara, Kg Kapok, edge of <italic><tp:taxon-name><tp:taxon-name-part taxon-name-part-type="genus" reg="Rhizophora">Rhizophora</tp:taxon-name-part></tp:taxon-name></italic> forest, 1 m, 21.ix.–3.x.1997, G.S. Robinson leg., specimen no. NHMUK013700116; • 1♂, Brunei: 20 ft., Seria, coastal swamp forest, 11.ii.1982, G.S. Robinson leg., specimen no. NHMUK010923136, slide no.NHMUK014331343; • 2♂, Brunei: 20 ft., Seria, coastal swamp forest, 11.ii.1982, G.S. Robinson leg., specimen nos. NHMUK013700119, NHMUK013700118; • 1♂, Brunei: 10 ft., Seria, coastal swamp forest, 18.iv.1988, G.S. Robinson leg., specimen no. NHMUK013700117; • 2♂, Brunei: Telisai, Kerangas Forest, 10 ft., 8.iv.1988, G.S. Robinson leg., specimen nos. NHMUK013700115, NHMUK013700114; • 1♂, Sandakan, Br. N. Borneo, 9.ii.1893, Leg. Green, specimen no. NHMUK010219787, slide no. NHMUK014331344; • 1♀ Brunei, 3km WSW of Muara, Kg Kapok, edge of <italic><tp:taxon-name><tp:taxon-name-part taxon-name-part-type="genus" reg="Rhizophora">Rhizophora</tp:taxon-name-part></tp:taxon-name></italic> forest, 1 m, 13.ix–1.x.1992, G.S. Robinson leg., specimen no. NHMUK010923171, slide no. NHMUK010316864, Process ID <ext-link xmlns:xlink="http://www.w3.org/1999/xlink" xlink:href="https://portal.boldsystems.org/record/METAT211-19" ext-link-type="uri" xlink:type="simple">METAT211-19</ext-link>; • 1♀ Telisai, Kerangas Forest, 10 ft., 8.iv.1988, G.S. Robinson leg., specimen no. NHMUK013700130, slide no. NHMUK014331340.</p></tp:treatment-sec><tp:treatment-sec sec-type="remarks" id="SECID0ECVCI"><title>Remarks.</title><p>Both this species and <italic><tp:taxon-name><tp:taxon-name-part taxon-name-part-type="genus" reg="Topiris">T.</tp:taxon-name-part><tp:taxon-name-part taxon-name-part-type="species" reg="cinderella">cinderella</tp:taxon-name-part></tp:taxon-name></italic> have been found in Brunei. This species has been recorded principally from mangrove and other coastal forests whereas <italic><tp:taxon-name><tp:taxon-name-part taxon-name-part-type="genus" reg="Topiris">Topiris</tp:taxon-name-part><tp:taxon-name-part taxon-name-part-type="species" reg="cinderella">cinderella</tp:taxon-name-part></tp:taxon-name></italic> has only been found in dipterocarp forest. The pairwise divergence between these two species is 3.52–3.82%. <italic><tp:taxon-name><tp:taxon-name-part taxon-name-part-type="genus" reg="Topiris">Topiris</tp:taxon-name-part><tp:taxon-name-part taxon-name-part-type="species" reg="candidella">candidella</tp:taxon-name-part></tp:taxon-name></italic> is 4.74–5.05% pairwise divergent from <italic><tp:taxon-name><tp:taxon-name-part taxon-name-part-type="genus" reg="Topiris">T.</tp:taxon-name-part><tp:taxon-name-part taxon-name-part-type="species" reg="ochrotincta">ochrotincta</tp:taxon-name-part></tp:taxon-name></italic>, which has been found at altitude in Brunei, and 3.67–4.28% pairwise divergent from <italic><tp:taxon-name><tp:taxon-name-part taxon-name-part-type="genus" reg="Topiris">T.</tp:taxon-name-part><tp:taxon-name-part taxon-name-part-type="species" reg="schneeweissella">schneeweissella</tp:taxon-name-part></tp:taxon-name></italic>, which has been found in Peninsular Malaysia and Thailand.</p><p>The only differences in morphology between <italic><tp:taxon-name><tp:taxon-name-part taxon-name-part-type="genus" reg="Topiris">T.</tp:taxon-name-part><tp:taxon-name-part taxon-name-part-type="species" reg="cinderella">cinderella</tp:taxon-name-part></tp:taxon-name></italic> and <italic><tp:taxon-name><tp:taxon-name-part taxon-name-part-type="genus" reg="Topiris">T.</tp:taxon-name-part><tp:taxon-name-part taxon-name-part-type="species" reg="candidella">candidella</tp:taxon-name-part></tp:taxon-name></italic> are in the distal part of the costal fold of the valva (illustrated in Figs <xref ref-type="fig" rid="F11">81</xref>, <xref ref-type="fig" rid="F11">82</xref>) and the angle of projection of the process at the base of the costal fold.</p><p>The derivation of Walker’s specific name, <italic><tp:taxon-name><tp:taxon-name-part taxon-name-part-type="genus" reg="Topiris"/><tp:taxon-name-part taxon-name-part-type="species" reg="candidella">candidella</tp:taxon-name-part></tp:taxon-name></italic>, is from <italic>candida</italic> (lat.) white, innocent or pure.</p><p>The type specimen became chimaeric at the time that hindwings of another species were glued on this specimen. The hindwings are now separated from the holotype and separately mounted. We note that these hindwings lack a basal hyaline area and neither do they belong to the holotype nor to the genus <italic><tp:taxon-name><tp:taxon-name-part taxon-name-part-type="genus" reg="Yponomeuta">Yponomeuta</tp:taxon-name-part></tp:taxon-name></italic> Latreille, [1796] (as suggested by Meyrick). It is not clear to which micromoth specimen or species the hindwings belong.</p><p>The data labels for the type specimen of <italic><tp:taxon-name><tp:taxon-name-part taxon-name-part-type="genus" reg="Topiris">T.</tp:taxon-name-part><tp:taxon-name-part taxon-name-part-type="species" reg="candidella">candidella</tp:taxon-name-part></tp:taxon-name></italic> are illustrated in Fig. <xref ref-type="fig" rid="F11">85A, B</xref>. The specimen has a label which is a round white disc on which is written “SAR”. Walker’s original description states that the specimen is in Mr. Saunders’ collection, and this is also reflected by the <named-content xmlns:xlink="http://www.w3.org/1999/xlink" content-type="dwc:institutional_code" xlink:title="Natural History Museum" xlink:href="http://grbio.org/institution/natural-history-museum-london" xlink:type="simple">NHMUK</named-content> accession label, which states: Sarawak Saunders Coll. 94–68.</p><p>Alfred Russel Wallace visited Sarawak between November 1854 and January 1856 (<xref ref-type="bibr" rid="B62">Tuen and Das 2005</xref>). He spent his time in Sarawak as a guest of Rajah James Brooke. Between 13 December 1855 and 18 January 1856 (with a break for Christmas between 20 December and 30 December), he stayed at a bungalow owned by Rajah Brooke at Peninjau Hill (<named-content xmlns:xlink="http://www.w3.org/1999/xlink" content-type="dwc:verbatimCoordinates" xlink:type="simple"><named-content content-type="geo-json" specific-use="{&#34;type&#34;:&#34;Point&#34;,&#34;coordinates&#34;:[110.223600,1.429300]}" id="NCID0EYZCI" xlink:type="simple">1.4293, 110.2236</named-content></named-content>, 380 m elevation), near Kuching (<xref ref-type="bibr" rid="B66">Wallace 1869</xref>: 95–97; <xref ref-type="bibr" rid="B47">Moulton 1912</xref>; <xref ref-type="bibr" rid="B26">Idris and Azhar 2010</xref>). During his stay at the Peninjau bungalow, Wallace made a collection of a total number of 1386 moths. These specimens were collected by Wallace himself and labelled either by him or his assistant, Charles Allen (<xref ref-type="bibr" rid="B66">Wallace 1869</xref>). Although 100% confirmation is not possible, it is likely that Peninjau provided a high proportion of his total collection of <tp:taxon-name><tp:taxon-name-part taxon-name-part-type="order">Lepidoptera</tp:taxon-name-part></tp:taxon-name> (<xref ref-type="bibr" rid="B50">Polaszek and Cranbrook 2006</xref>: 433, 434). Charles Allen placed circular white card labels with “SAR” for Sarawak on the specimens (<xref ref-type="bibr" rid="B14">Cranbrook and Mann 2016</xref>: 19; see also <xref ref-type="bibr" rid="B2">Baker 1996</xref>; <xref ref-type="bibr" rid="B3">Baker 2001</xref>). The <italic><tp:taxon-name><tp:taxon-name-part taxon-name-part-type="genus" reg="Topiris">Topiris</tp:taxon-name-part><tp:taxon-name-part taxon-name-part-type="species" reg="candidella">candidella</tp:taxon-name-part></tp:taxon-name></italic> label has been confirmed as definitively a Wallace label written by Charles Allen (George Beccaloni pers. comm. to DCL 14 November 2023). When Wallace returned to England in 1862 his insects, other than <tp:taxon-name><tp:taxon-name-part taxon-name-part-type="order">Coleoptera</tp:taxon-name-part></tp:taxon-name> and butterflies, became part of the collection of William Wilson Saunders (<xref ref-type="bibr" rid="B66">Wallace 1869</xref>).</p><p>The three similar specimens of <italic><tp:taxon-name><tp:taxon-name-part taxon-name-part-type="genus" reg="Topiris">T.</tp:taxon-name-part><tp:taxon-name-part taxon-name-part-type="species" reg="candidella">candidella</tp:taxon-name-part></tp:taxon-name></italic> subsequently found by DCL in the <named-content xmlns:xlink="http://www.w3.org/1999/xlink" content-type="dwc:institutional_code" xlink:title="Natural History Museum" xlink:href="http://grbio.org/institution/natural-history-museum-london" xlink:type="simple">NHMUK</named-content> collections (one of which is illustrated at Fig. <xref ref-type="fig" rid="F4">5</xref>) have similar white card disc labels bearing the letters “SAR” (Fig. <xref ref-type="fig" rid="F11">86</xref>). Wallace stated that the main object of his journeys in the Malay Archipelago was to obtain specimens of natural history, both for his private collection and to supply duplicates to museums and amateurs (<xref ref-type="bibr" rid="B66">Wallace 1869</xref>: xi). Wallace’s collections of insects were divided, before consignment, into (among other things) series reserved for his private collection and series intended for sale. Wallace records sending six consignments of insects from his stay in Sarawak (<xref ref-type="bibr" rid="B3">Baker 2001</xref>). We assume that the specimens which found their way into the collections of Janson and Moore were from Wallace’s sale specimens.</p><p>From this we conclude that the type (and the three subsequently discovered specimens) were collected by Alfred Russel Wallace during his stay in Sarawak and that it is most likely that they were taken at the Peninjau bungalow between 13 December 1855 and 18 January 1856.</p><p><italic><tp:taxon-name><tp:taxon-name-part taxon-name-part-type="genus" reg="Topiris">Topiris</tp:taxon-name-part><tp:taxon-name-part taxon-name-part-type="species" reg="candidella">candidella</tp:taxon-name-part></tp:taxon-name></italic> is not listed in <xref ref-type="bibr" rid="B50">Polaszek and Cranbrook (2006)</xref> as an insect species described from Alfred Russel Wallace’s Sarawak collections, but this paper does not list microlepidoptera species.</p><p>Walker’s original description does not expressly state that it is made from a single specimen. However, his species description states: ‘in Mr. Saunders’ collection’. Two of the other three subsequently discovered specimens bearing Wallace’s collecting labels (NHMUK0137000123 and NHMUK0137000125) are labelled Moore Coll. (Fig. <xref ref-type="fig" rid="F11">86</xref>) and the third is labelled Janson collection. The accession dates for these specimens in each case post-date Walker’s description. Only one of Wallace’s specimens is from the Saunders collection. <xref ref-type="bibr" rid="B3">Baker (2001</xref>: 65) also notes that the Sarawak specimens acquired by Saunders were treated by Walker. We conclude that the example in the Saunders collection was the only specimen available to Walker when he wrote his description.</p></tp:treatment-sec><tp:treatment-sec><!--Section generated to contain objects referenced in tp:taxon-treatment.--><fig id="F4" position="float" orientation="portrait"><object-id xmlns:xlink="http://www.w3.org/1999/xlink" content-type="doi" xlink:type="simple">10.3897/zookeys.1229.119155.figures4-21</object-id><object-id xmlns:xlink="http://www.w3.org/1999/xlink" content-type="arpha" xlink:type="simple">2E539B06-BF15-52A2-A0E2-E1B6DFD852EE</object-id><label>Figures 4–21.</label><caption><p>Dorsal images of <italic><tp:taxon-name><tp:taxon-name-part taxon-name-part-type="genus" reg="Topiris">Topiris</tp:taxon-name-part></tp:taxon-name></italic> spp. <bold>4</bold><italic><tp:taxon-name><tp:taxon-name-part taxon-name-part-type="genus" reg="Topiris">Topiris</tp:taxon-name-part><tp:taxon-name-part taxon-name-part-type="species" reg="candidella">candidella</tp:taxon-name-part></tp:taxon-name></italic> Walker, 1863, holotype ♂ <bold>5</bold><italic><tp:taxon-name><tp:taxon-name-part taxon-name-part-type="genus" reg="Topiris">T.</tp:taxon-name-part><tp:taxon-name-part taxon-name-part-type="species" reg="candidella">candidella</tp:taxon-name-part></tp:taxon-name></italic>, Sarawak, leg. A.R. Wallace, ♂ <bold>6</bold><italic><tp:taxon-name><tp:taxon-name-part taxon-name-part-type="genus" reg="Topiris">T.</tp:taxon-name-part><tp:taxon-name-part taxon-name-part-type="species" reg="candidella">candidella</tp:taxon-name-part></tp:taxon-name></italic>, Brunei, ♂ <bold>7</bold><italic><tp:taxon-name><tp:taxon-name-part taxon-name-part-type="genus" reg="Topiris">T.</tp:taxon-name-part><tp:taxon-name-part taxon-name-part-type="species" reg="cinderella">cinderella</tp:taxon-name-part></tp:taxon-name></italic> sp. nov., paratype ♂ <bold>8</bold><italic><tp:taxon-name><tp:taxon-name-part taxon-name-part-type="genus" reg="Topiris">T.</tp:taxon-name-part><tp:taxon-name-part taxon-name-part-type="species" reg="ochrotincta">ochrotincta</tp:taxon-name-part></tp:taxon-name></italic> sp. nov., holotype ♂ <bold>9</bold><italic><tp:taxon-name><tp:taxon-name-part taxon-name-part-type="genus" reg="Topiris">T.</tp:taxon-name-part><tp:taxon-name-part taxon-name-part-type="species" reg="schneeweissella">schneeweissella</tp:taxon-name-part></tp:taxon-name></italic> sp. nov., holotype ♂ <bold>10</bold><italic><tp:taxon-name><tp:taxon-name-part taxon-name-part-type="genus" reg="Topiris">T.</tp:taxon-name-part><tp:taxon-name-part taxon-name-part-type="species" reg="sericella">sericella</tp:taxon-name-part></tp:taxon-name></italic> sp. nov., holotype ♂ <bold>11</bold><italic><tp:taxon-name><tp:taxon-name-part taxon-name-part-type="genus" reg="Topiris">T.</tp:taxon-name-part><tp:taxon-name-part taxon-name-part-type="species" reg="salva">salva</tp:taxon-name-part></tp:taxon-name></italic> (Meyrick, 1932), comb. nov., neotype ♂ <bold>12</bold><italic><tp:taxon-name><tp:taxon-name-part taxon-name-part-type="genus" reg="Topiris">T.</tp:taxon-name-part><tp:taxon-name-part taxon-name-part-type="species" reg="salva">salva</tp:taxon-name-part></tp:taxon-name></italic> (Meyrick, 1932), comb. nov., paraneotype ♂ <bold>13</bold><italic><tp:taxon-name><tp:taxon-name-part taxon-name-part-type="genus" reg="Topiris">T.</tp:taxon-name-part><tp:taxon-name-part taxon-name-part-type="species" reg="salva">salva</tp:taxon-name-part></tp:taxon-name></italic>, ♂ <bold>14</bold><italic><tp:taxon-name><tp:taxon-name-part taxon-name-part-type="genus" reg="Topiris">T.</tp:taxon-name-part><tp:taxon-name-part taxon-name-part-type="species" reg="albogrisella">albogrisella</tp:taxon-name-part></tp:taxon-name></italic> sp. nov., holotype ♂ <bold>15</bold><italic><tp:taxon-name><tp:taxon-name-part taxon-name-part-type="genus" reg="Topiris">T.</tp:taxon-name-part><tp:taxon-name-part taxon-name-part-type="species" reg="lacteella">lacteella</tp:taxon-name-part></tp:taxon-name></italic> sp. nov., paratype ♂ <bold>16</bold><italic><tp:taxon-name><tp:taxon-name-part taxon-name-part-type="genus" reg="Topiris">T.</tp:taxon-name-part><tp:taxon-name-part taxon-name-part-type="species" reg="madonna">madonna</tp:taxon-name-part></tp:taxon-name></italic> sp. nov., holotype ♂ <bold>17</bold><italic><tp:taxon-name><tp:taxon-name-part taxon-name-part-type="genus" reg="Topiris">T.</tp:taxon-name-part><tp:taxon-name-part taxon-name-part-type="species" reg="meyricki">meyricki</tp:taxon-name-part></tp:taxon-name></italic> sp. nov., holotype ♂ <bold>18</bold><italic><tp:taxon-name><tp:taxon-name-part taxon-name-part-type="genus" reg="Topiris">T.</tp:taxon-name-part><tp:taxon-name-part taxon-name-part-type="species" reg="sampitella">sampitella</tp:taxon-name-part></tp:taxon-name></italic> (Lvovsky, 2014), comb. nov., holotype ♂ <bold>19</bold><italic><tp:taxon-name><tp:taxon-name-part taxon-name-part-type="genus" reg="Topiris">T.</tp:taxon-name-part><tp:taxon-name-part taxon-name-part-type="species" reg="thunbergella">thunbergella</tp:taxon-name-part></tp:taxon-name></italic> sp. nov., holotype ♂ <bold>20</bold><italic><tp:taxon-name><tp:taxon-name-part taxon-name-part-type="genus" reg="Topiris">T.</tp:taxon-name-part><tp:taxon-name-part taxon-name-part-type="species" reg="albidella">albidella</tp:taxon-name-part></tp:taxon-name></italic> sp. nov., holotype ♂ <bold>21</bold><italic><tp:taxon-name><tp:taxon-name-part taxon-name-part-type="genus" reg="Topiris">T.</tp:taxon-name-part><tp:taxon-name-part taxon-name-part-type="species" reg="digiticosta">digiticosta</tp:taxon-name-part></tp:taxon-name></italic> sp. nov., holotype ♂. Scale bar: 10 mm.</p></caption><graphic xmlns:xlink="http://www.w3.org/1999/xlink" xlink:href="zookeys-1229-297_article-119155__-g004.jpg" position="float" orientation="portrait" xlink:type="simple" id="oo_1269568.jpg"><uri content-type="original_file" xlink:type="simple">https://binary.pensoft.net/fig/1269568</uri></graphic></fig><fig id="F6" position="float" orientation="portrait"><object-id xmlns:xlink="http://www.w3.org/1999/xlink" content-type="doi" xlink:type="simple">10.3897/zookeys.1229.119155.figures32-39</object-id><object-id xmlns:xlink="http://www.w3.org/1999/xlink" content-type="arpha" xlink:type="simple">CA8AAC7E-D6C9-572A-B76B-AA92A02681E0</object-id><label>Figures 32–39.</label><caption><p>Male genitalia of <italic><tp:taxon-name><tp:taxon-name-part taxon-name-part-type="genus" reg="Topiris">Topiris</tp:taxon-name-part></tp:taxon-name></italic> spp. <bold>32A, B</bold><italic><tp:taxon-name><tp:taxon-name-part taxon-name-part-type="genus" reg="Topiris">T.</tp:taxon-name-part><tp:taxon-name-part taxon-name-part-type="species" reg="candidella">candidella</tp:taxon-name-part></tp:taxon-name></italic> Walker, 1863, Brunei, slide no. NHMUK010316445 <bold>33A, B</bold><italic><tp:taxon-name><tp:taxon-name-part taxon-name-part-type="genus" reg="Topiris">T.</tp:taxon-name-part><tp:taxon-name-part taxon-name-part-type="species" reg="candidella">candidella</tp:taxon-name-part></tp:taxon-name></italic>, Sarawak, slide no. NHMUK014331342 <bold>34</bold><italic><tp:taxon-name><tp:taxon-name-part taxon-name-part-type="genus" reg="Topiris">T.</tp:taxon-name-part><tp:taxon-name-part taxon-name-part-type="species" reg="cinderella">cinderella</tp:taxon-name-part></tp:taxon-name></italic> sp. nov. <bold>A</bold> holotype, slide no. NHMUK010316400 <bold>B</bold> paratype, slide no. NHMUK010316448 <bold>35A, B</bold><italic><tp:taxon-name><tp:taxon-name-part taxon-name-part-type="genus" reg="Topiris">T.</tp:taxon-name-part><tp:taxon-name-part taxon-name-part-type="species" reg="ochrotincta">ochrotincta</tp:taxon-name-part></tp:taxon-name></italic> sp. nov., holotype, slide no. NHMUK010316401 <bold>36A, B</bold><italic><tp:taxon-name><tp:taxon-name-part taxon-name-part-type="genus" reg="Topiris">T.</tp:taxon-name-part><tp:taxon-name-part taxon-name-part-type="species" reg="schneeweissella">schneeweissella</tp:taxon-name-part></tp:taxon-name></italic> sp. nov., holotype, slide no. NHMUK010316358 <bold>37A, B</bold><italic><tp:taxon-name><tp:taxon-name-part taxon-name-part-type="genus" reg="Topiris">T.</tp:taxon-name-part><tp:taxon-name-part taxon-name-part-type="species" reg="sericella">sericella</tp:taxon-name-part></tp:taxon-name></italic> sp. nov., holotype, slide no. NHMUK010316873 <bold>38A, B</bold><italic><tp:taxon-name><tp:taxon-name-part taxon-name-part-type="genus" reg="Topiris">T.</tp:taxon-name-part><tp:taxon-name-part taxon-name-part-type="species" reg="salva">salva</tp:taxon-name-part></tp:taxon-name></italic> (Meyrick, 1932), comb. nov., slide no. NHMUK010316399 <bold>39A, B</bold><italic><tp:taxon-name><tp:taxon-name-part taxon-name-part-type="genus" reg="Topiris">T.</tp:taxon-name-part><tp:taxon-name-part taxon-name-part-type="species" reg="salva">salva</tp:taxon-name-part></tp:taxon-name></italic> (Meyrick, 1932), comb. nov., paraneotype, slide no. NHMUK010316441. Scale bar: 1 mm.</p></caption><graphic xmlns:xlink="http://www.w3.org/1999/xlink" xlink:href="zookeys-1229-297_article-119155__-g006.jpg" position="float" orientation="portrait" xlink:type="simple" id="oo_1269570.jpg"><uri content-type="original_file" xlink:type="simple">https://binary.pensoft.net/fig/1269570</uri></graphic></fig><fig id="F9" position="float" orientation="portrait"><object-id xmlns:xlink="http://www.w3.org/1999/xlink" content-type="doi" xlink:type="simple">10.3897/zookeys.1229.119155.figures57-65</object-id><object-id xmlns:xlink="http://www.w3.org/1999/xlink" content-type="arpha" xlink:type="simple">EAC30D6D-ED7F-5ABD-93BF-B2B5CB5A1356</object-id><label>Figures 57–65.</label><caption><p>Female genitalia of <italic><tp:taxon-name><tp:taxon-name-part taxon-name-part-type="genus" reg="Topiris">Topiris</tp:taxon-name-part></tp:taxon-name></italic> and <italic><tp:taxon-name><tp:taxon-name-part taxon-name-part-type="genus" reg="Linoclostis">Linoclostis</tp:taxon-name-part></tp:taxon-name></italic> spp., wing preparations <bold>57</bold><italic><tp:taxon-name><tp:taxon-name-part taxon-name-part-type="genus" reg="Topiris">Topiris</tp:taxon-name-part><tp:taxon-name-part taxon-name-part-type="species" reg="candidella">candidella</tp:taxon-name-part></tp:taxon-name></italic> Walker, 1863, slide no. NHMUK014331340 <bold>58</bold><italic><tp:taxon-name><tp:taxon-name-part taxon-name-part-type="genus" reg="Topiris">T.</tp:taxon-name-part><tp:taxon-name-part taxon-name-part-type="species" reg="schneeweissella">schneeweissella</tp:taxon-name-part></tp:taxon-name></italic> sp. nov., paratype, slide no. NHMUK010316451 <bold>59</bold><italic><tp:taxon-name><tp:taxon-name-part taxon-name-part-type="genus" reg="Topiris">T.</tp:taxon-name-part><tp:taxon-name-part taxon-name-part-type="species" reg="salva">salva</tp:taxon-name-part></tp:taxon-name></italic> Meyrick, 1932, comb. nov., slide no. NHMUK014331352 <bold>60A</bold><italic><tp:taxon-name><tp:taxon-name-part taxon-name-part-type="genus" reg="Topiris">T.</tp:taxon-name-part><tp:taxon-name-part taxon-name-part-type="species" reg="albidella">albidella</tp:taxon-name-part></tp:taxon-name></italic> sp. nov., paratype, slide no. NHMUK010316865 <bold>60B</bold> corpus bursae imaged during preparation <bold>61</bold><italic><tp:taxon-name><tp:taxon-name-part taxon-name-part-type="genus" reg="Linoclostis">Linoclostis</tp:taxon-name-part><tp:taxon-name-part taxon-name-part-type="species" reg="gonatias">gonatias</tp:taxon-name-part></tp:taxon-name></italic> Meyrick, 1908, type, slide no. JFGC7678 <bold>62</bold><italic><tp:taxon-name><tp:taxon-name-part taxon-name-part-type="genus" reg="Topiris">T.</tp:taxon-name-part><tp:taxon-name-part taxon-name-part-type="species" reg="candidella">candidella</tp:taxon-name-part></tp:taxon-name></italic>, Brunei, slide no. NHMUK014331889 <bold>63</bold><italic><tp:taxon-name><tp:taxon-name-part taxon-name-part-type="genus" reg="Athrypsiastis">Athrypsiastis</tp:taxon-name-part><tp:taxon-name-part taxon-name-part-type="species" reg="cheesmanae">cheesmanae</tp:taxon-name-part></tp:taxon-name></italic> sp. nov., paratype, slide no. NHMUK014331890 <bold>64</bold><italic><tp:taxon-name><tp:taxon-name-part taxon-name-part-type="genus" reg="Topiris">T.</tp:taxon-name-part><tp:taxon-name-part taxon-name-part-type="species" reg="salva">salva</tp:taxon-name-part></tp:taxon-name></italic>, forewing venation slide no. NHMUK010316844 <bold>65</bold><italic><tp:taxon-name><tp:taxon-name-part taxon-name-part-type="genus" reg="Linoclostis">L.</tp:taxon-name-part><tp:taxon-name-part taxon-name-part-type="species" reg="gonatias">gonatias</tp:taxon-name-part></tp:taxon-name></italic>, type, forewing venation, slide no. JFGC7678. Scale bars: 2 mm (<bold>57–61</bold>).</p></caption><graphic xmlns:xlink="http://www.w3.org/1999/xlink" xlink:href="zookeys-1229-297_article-119155__-g009.jpg" position="float" orientation="portrait" xlink:type="simple" id="oo_1269573.jpg"><uri content-type="original_file" xlink:type="simple">https://binary.pensoft.net/fig/1269573</uri></graphic></fig><fig id="F10" position="float" orientation="portrait"><object-id xmlns:xlink="http://www.w3.org/1999/xlink" content-type="doi" xlink:type="simple">10.3897/zookeys.1229.119155.figures66-77</object-id><object-id xmlns:xlink="http://www.w3.org/1999/xlink" content-type="arpha" xlink:type="simple">39D0F161-4D0A-5F27-B238-E017E6C0CE3F</object-id><label>Figures 66–77.</label><caption><p><italic><tp:taxon-name><tp:taxon-name-part taxon-name-part-type="genus" reg="Topiris">Topiris</tp:taxon-name-part></tp:taxon-name></italic> and <italic><tp:taxon-name><tp:taxon-name-part taxon-name-part-type="genus" reg="Athrypsiastis">Athrypsiastis</tp:taxon-name-part></tp:taxon-name></italic>, pre-genital abdomens and selected genitalia characters (enlarged) <bold>66</bold><italic><tp:taxon-name><tp:taxon-name-part taxon-name-part-type="genus" reg="Topiris">Topiris</tp:taxon-name-part><tp:taxon-name-part taxon-name-part-type="species" reg="candidella">candidella</tp:taxon-name-part></tp:taxon-name></italic> Walker, 1863, Brunei, slide no. NHMUK014331344 <bold>67</bold><italic><tp:taxon-name><tp:taxon-name-part taxon-name-part-type="genus" reg="Athrypsiastis">Athrypsiastis</tp:taxon-name-part><tp:taxon-name-part taxon-name-part-type="species" reg="phaeoleuca">phaeoleuca</tp:taxon-name-part></tp:taxon-name></italic> Meyrick, 1910, slide no. NHMUK010316398 <bold>68</bold><italic><tp:taxon-name><tp:taxon-name-part taxon-name-part-type="genus" reg="Topiris">T.</tp:taxon-name-part><tp:taxon-name-part taxon-name-part-type="species" reg="meyricki">meyricki</tp:taxon-name-part></tp:taxon-name></italic> sp. nov., holotype, aedeagus, slide no. NHMUK010316359 <bold>69</bold><italic><tp:taxon-name><tp:taxon-name-part taxon-name-part-type="genus" reg="Topiris">T.</tp:taxon-name-part><tp:taxon-name-part taxon-name-part-type="species" reg="cinderella">cinderella</tp:taxon-name-part></tp:taxon-name></italic> sp. nov., aedeagus, slide no. NHMUK010316448 <bold>70</bold><italic><tp:taxon-name><tp:taxon-name-part taxon-name-part-type="genus" reg="Topiris">T.</tp:taxon-name-part><tp:taxon-name-part taxon-name-part-type="species" reg="albidella">albidella</tp:taxon-name-part></tp:taxon-name></italic> sp. nov., aedeagus, slide no. NHMUK014331359 <bold>71</bold><italic><tp:taxon-name><tp:taxon-name-part taxon-name-part-type="genus" reg="Athrypsiastis">A.</tp:taxon-name-part><tp:taxon-name-part taxon-name-part-type="species" reg="phaeoleuca">phaeoleuca</tp:taxon-name-part></tp:taxon-name></italic> Meyrick, 1910 holotype, aedeagus, slide no. NHMUK010316398 <bold>72</bold><italic><tp:taxon-name><tp:taxon-name-part taxon-name-part-type="genus" reg="Topiris">T.</tp:taxon-name-part><tp:taxon-name-part taxon-name-part-type="species" reg="salva">salva</tp:taxon-name-part></tp:taxon-name></italic> (Meyrick, 1932), antrum, slide no. NHMUK014331352 <bold>73</bold><italic><tp:taxon-name><tp:taxon-name-part taxon-name-part-type="genus" reg="Topiris">T.</tp:taxon-name-part><tp:taxon-name-part taxon-name-part-type="species" reg="salva">salva</tp:taxon-name-part></tp:taxon-name></italic> (Meyrick, 1932), corpus bursae, slide no. NHMUK014331352 <bold>74</bold><italic><tp:taxon-name><tp:taxon-name-part taxon-name-part-type="genus" reg="Topiris">T.</tp:taxon-name-part><tp:taxon-name-part taxon-name-part-type="species" reg="albidella">albidella</tp:taxon-name-part></tp:taxon-name></italic> sp. nov., holotype, uncus and gnathos, slide no. NHMUK010316354 <bold>75</bold><italic><tp:taxon-name><tp:taxon-name-part taxon-name-part-type="genus" reg="Topiris">T.</tp:taxon-name-part><tp:taxon-name-part taxon-name-part-type="species" reg="schneeweissella">schneeweissella</tp:taxon-name-part></tp:taxon-name></italic> sp. nov., holotype, uncus and gnathos, slide no. NHMUK010316358 <bold>76</bold><italic><tp:taxon-name><tp:taxon-name-part taxon-name-part-type="genus" reg="Athrypsiastis">Athrypsiastis</tp:taxon-name-part><tp:taxon-name-part taxon-name-part-type="species" reg="phaeoleuca">phaeoleuca</tp:taxon-name-part></tp:taxon-name></italic> Meyrick, 1910, holotype, uncus and gnathos, slide no. NHMUK010316398 <bold>77</bold><italic><tp:taxon-name><tp:taxon-name-part taxon-name-part-type="genus" reg="Topiris">T.</tp:taxon-name-part><tp:taxon-name-part taxon-name-part-type="species" reg="cinderella">cinderella</tp:taxon-name-part></tp:taxon-name></italic> sp. nov., holotype, vinculum, slide no. NHMUK010316400. Scale bars: 2 mm (<bold>66, 67</bold>).</p></caption><graphic xmlns:xlink="http://www.w3.org/1999/xlink" xlink:href="zookeys-1229-297_article-119155__-g010.jpg" position="float" orientation="portrait" xlink:type="simple" id="oo_1269574.jpg"><uri content-type="original_file" xlink:type="simple">https://binary.pensoft.net/fig/1269574</uri></graphic></fig><fig id="F11" position="float" orientation="portrait"><object-id xmlns:xlink="http://www.w3.org/1999/xlink" content-type="doi" xlink:type="simple">10.3897/zookeys.1229.119155.figures78-87</object-id><object-id xmlns:xlink="http://www.w3.org/1999/xlink" content-type="arpha" xlink:type="simple">8417CAE9-82B5-5ED1-9405-9AEBE81D6BA0</object-id><label>Figures 78–87.</label><caption><p>Selected genitalia characters and labels <bold>78</bold><italic><tp:taxon-name><tp:taxon-name-part taxon-name-part-type="genus" reg="Topiris">T.</tp:taxon-name-part><tp:taxon-name-part taxon-name-part-type="species" reg="ochrotincta">ochrotincta</tp:taxon-name-part></tp:taxon-name></italic> sp. nov., holotype, process of ventral costal membrane, slide no. NHMUK010316401 <bold>79</bold><italic><tp:taxon-name><tp:taxon-name-part taxon-name-part-type="genus" reg="Topiris">T.</tp:taxon-name-part><tp:taxon-name-part taxon-name-part-type="species" reg="candidella">candidella</tp:taxon-name-part></tp:taxon-name></italic> Walker, 1863, sacculus with strong mesad shoulder, slide no. NHMUK010316360 <bold>80</bold><italic><tp:taxon-name><tp:taxon-name-part taxon-name-part-type="genus" reg="Topiris">T.</tp:taxon-name-part><tp:taxon-name-part taxon-name-part-type="species" reg="candidella">candidella</tp:taxon-name-part></tp:taxon-name></italic> Walker, 1863, valva, slide no. NHMUK014331342 <bold>81</bold><italic><tp:taxon-name><tp:taxon-name-part taxon-name-part-type="genus" reg="Topiris">T.</tp:taxon-name-part><tp:taxon-name-part taxon-name-part-type="species" reg="cinderella">cinderella</tp:taxon-name-part></tp:taxon-name></italic> sp. nov., holotype, costal ventral membrane of valva distally raised, slide no. NHMUK010316400 <bold>82</bold><italic><tp:taxon-name><tp:taxon-name-part taxon-name-part-type="genus" reg="Topiris">T.</tp:taxon-name-part><tp:taxon-name-part taxon-name-part-type="species" reg="candidella">candidella</tp:taxon-name-part></tp:taxon-name></italic> Walker, 1863, costal ventral membrane of valva distally flat, slide no. NHMUK010316360 <bold>83</bold><italic><tp:taxon-name><tp:taxon-name-part taxon-name-part-type="genus" reg="Topiris">T.</tp:taxon-name-part><tp:taxon-name-part taxon-name-part-type="species" reg="schneeweissella">schneeweissella</tp:taxon-name-part></tp:taxon-name></italic> sp. nov., holotype, valva showing setae, slide no. NHMUK010316358 <bold>84</bold><italic><tp:taxon-name><tp:taxon-name-part taxon-name-part-type="genus" reg="Topiris">T.</tp:taxon-name-part><tp:taxon-name-part taxon-name-part-type="species" reg="candidella">candidella</tp:taxon-name-part></tp:taxon-name></italic> Walker, 1863, processes on S8, slide no. NHMUK014331340 <bold>85A</bold><italic><tp:taxon-name><tp:taxon-name-part taxon-name-part-type="genus" reg="Topiris">T.</tp:taxon-name-part><tp:taxon-name-part taxon-name-part-type="species" reg="candidella">candidella</tp:taxon-name-part></tp:taxon-name></italic> Walker, 1863 type labels <bold>85B</bold> Wallace’s label (enlarged) <bold>86</bold><italic><tp:taxon-name><tp:taxon-name-part taxon-name-part-type="genus" reg="Topiris">T.</tp:taxon-name-part><tp:taxon-name-part taxon-name-part-type="species" reg="candidella">candidella</tp:taxon-name-part></tp:taxon-name></italic> Walker, 1863 labels of Wallace specimen, specimen no. NHMUK013700125 <bold>87</bold> hindwings at some time wrongly affixed to type of <italic><tp:taxon-name><tp:taxon-name-part taxon-name-part-type="genus" reg="Topiris">T.</tp:taxon-name-part><tp:taxon-name-part taxon-name-part-type="species" reg="candidella">candidella</tp:taxon-name-part></tp:taxon-name></italic>. Scale bar: 0.2 mm (<bold>83</bold>).</p></caption><graphic xmlns:xlink="http://www.w3.org/1999/xlink" xlink:href="zookeys-1229-297_article-119155__-g011.jpg" position="float" orientation="portrait" xlink:type="simple" id="oo_1269575.jpg"><uri content-type="original_file" xlink:type="simple">https://binary.pensoft.net/fig/1269575</uri></graphic></fig></tp:treatment-sec><ref-list><ref id="B64"><mixed-citation xmlns:xlink="http://www.w3.org/1999/xlink" xlink:type="simple"><person-group><name name-style="western"><surname>Walker</surname><given-names>F</given-names></name></person-group> (<year>1863</year>) Catalogue of specimens of Lepidopterous Insects in the British Museum 5: 28.</mixed-citation></ref><ref id="B62"><mixed-citation xmlns:xlink="http://www.w3.org/1999/xlink" xlink:type="simple"><person-group><name name-style="western"><surname>Tuen</surname><given-names>AA</given-names></name><name name-style="western"><surname>Das</surname><given-names>I</given-names></name></person-group> (<year>2005</year>) Wallace in Sarawak – 150 Years Later. Proceedings of an international Conference on Biography and Diversity. Institute of Biodiversity and Environmental Conservation University of Malaysia Sarawak.</mixed-citation></ref><ref id="B66"><mixed-citation xmlns:xlink="http://www.w3.org/1999/xlink" xlink:type="simple"><person-group><name name-style="western"><surname>Wallace</surname><given-names>AR</given-names></name></person-group> (<year>1869</year>) <source>The Malay Archipelago: The land of the orang–utan, and the bird of paradise. A narrative of travel, with sketches of man and nature, 1<sup>st</sup> edn.).</source><publisher-name>Harper &amp; Brothers</publisher-name>, <publisher-loc>New York</publisher-loc>, <size units="page">638 pp</size>. <ext-link xlink:href="10.5962/bhl.title.11170" ext-link-type="doi" xlink:type="simple">https://doi.org/10.5962/bhl.title.11170</ext-link></mixed-citation></ref><ref id="B47"><mixed-citation xmlns:xlink="http://www.w3.org/1999/xlink" xlink:type="simple"><person-group><name name-style="western"><surname>Moulton</surname><given-names>JC</given-names></name></person-group> (<year>1912</year>) “Where Wallace Trod”: being some accounts of an entomological trip to Mt. Serambu, Sarawak, Borneo. The Entomologist 34: 213–217 [2 pls].</mixed-citation></ref><ref id="B26"><mixed-citation xmlns:xlink="http://www.w3.org/1999/xlink" xlink:type="simple"><person-group><name name-style="western"><surname>Idris</surname><given-names>MI</given-names></name><name name-style="western"><surname>Azhar</surname><given-names>MI</given-names></name></person-group> (<year>2010</year>) <article-title>A short note on the <tp:taxon-name><tp:taxon-name-part taxon-name-part-type="suborder">Heterocera</tp:taxon-name-part></tp:taxon-name> of Peninjau, Mt. Serambu, Sarawak: a century after.</article-title><source>The Sarawak Museum Journal</source><volume>67</volume>(<issue>88</issue>): <fpage>295</fpage>–<lpage>301</lpage>.</mixed-citation></ref><ref id="B50"><mixed-citation xmlns:xlink="http://www.w3.org/1999/xlink" xlink:type="simple"><person-group><name name-style="western"><surname>Polaszek</surname><given-names>A</given-names></name><name name-style="western"><surname>Cranbrook</surname><given-names>Earl of</given-names></name></person-group> (<year>2006</year>) <article-title>Insect species described from Alfred Russel Wallace’s Sarawak collections.</article-title><source>Malayan Nature Journal</source><volume>57</volume>(<issue>4</issue>): <fpage>433</fpage>–<lpage>462</lpage>.</mixed-citation></ref><ref id="B14"><mixed-citation xmlns:xlink="http://www.w3.org/1999/xlink" xlink:type="simple"><person-group><name name-style="western"><surname>Cranbrook</surname><given-names>Earl of</given-names></name><name name-style="western"><surname>Mann</surname><given-names>DJ</given-names></name></person-group> (<year>2016</year>) <source>Alfred Russel Wallace and his collections in the Malay Archipelago, with a proposal for international cooperation to produce a digital catalogue, 15–50. In: Tuen AA, Das I (Eds) Naturalists, Explorers and Field Scientists in South-East Asia and Australasia.</source><publisher-name>Springer International Publishing</publisher-name>, <publisher-loc>Cham, Switzerland</publisher-loc>, <size units="page">283 pp</size>. <ext-link xlink:href="10.1007/978-3-319-26161-4_2" ext-link-type="doi" xlink:type="simple">https://doi.org/10.1007/978-3-319-26161-4_2</ext-link></mixed-citation></ref><ref id="B2"><mixed-citation xmlns:xlink="http://www.w3.org/1999/xlink" xlink:type="simple"><person-group><name name-style="western"><surname>Baker</surname><given-names>DB</given-names></name></person-group> (<year>1996</year>) <article-title>Pfeiffer, Wallace, Allen and Smith: The discovery of the <tp:taxon-name><tp:taxon-name-part taxon-name-part-type="order">Hymenoptera</tp:taxon-name-part></tp:taxon-name> of the Malay Archipelago.</article-title><source>Archives of Natural History</source><volume>23</volume>: <fpage>153</fpage>–<lpage>200</lpage>. <ext-link xlink:href="10.3366/anh.1996.23.2.153" ext-link-type="doi" xlink:type="simple">https://doi.org/10.3366/anh.1996.23.2.153</ext-link></mixed-citation></ref><ref id="B3"><mixed-citation xmlns:xlink="http://www.w3.org/1999/xlink" xlink:type="simple"><person-group><name name-style="western"><surname>Baker</surname><given-names>DB</given-names></name></person-group> (<year>2001</year>) <article-title>Alfred Russel Wallace’s record of his consignments to Samuel Stevens, 1854–1861.</article-title><source>Zoologische Mededelingen, Leiden</source><volume>75</volume>(<issue>16</issue>): <fpage>251</fpage>–<lpage>341</lpage>. <ext-link xlink:href="https://repository.naturalis.nl/pub/217448/ZM75_251-342.pdf" ext-link-type="uri" xlink:type="simple">https://repository.naturalis.nl/pub/217448/ZM75_251-342.pdf</ext-link></mixed-citation></ref></ref-list></tp:taxon-treatment>
