# Supplementary material for: ﻿A revision of the hitherto neglected genus Topiris Walker, 1863 (Lepidoptera, Xyloryctidae) with taxonomic notes on the genus Athrypsiastis Meyrick, 1910
Source: Zookeys. 2025 Mar 4;1229:297–368. doi: 10.3897/zookeys.1229.119155 (PMC11898055; doi:10.3897/zookeys.1229.119155)
Supplement: XML Treatment for Topiris cinderella [file zookeys.1229.119155-treatment3.xml]

<!DOCTYPE tp:taxon-treatment
  PUBLIC "-//TaxonX//DTD Taxonomic Treatment Publishing DTD v0 20100105//EN" "tax-treatment-NSO.dtd">
<tp:taxon-treatment xmlns:tp="http://www.plazi.org/taxpub"><tp:treatment-meta><kwd-group><label>Taxon classification</label><kwd>
                <named-content content-type="kingdom">Animalia</named-content>
              </kwd><kwd>
                <named-content content-type="order">Lepidoptera</named-content>
              </kwd><kwd>
                <named-content content-type="family">Xyloryctidae</named-content>
              </kwd></kwd-group><mixed-citation publication-type="journal"><person-group><name><surname>Sterling</surname><given-names>Mark J.</given-names></name><name><surname>Price</surname><given-names>Ben W.</given-names></name><name><surname>Lees</surname><given-names>David C.</given-names></name></person-group><article-title>﻿A revision of the hitherto neglected genus <italic><tp:taxon-name><tp:taxon-name-part taxon-name-part-type="genus" reg="Topiris">Topiris</tp:taxon-name-part></tp:taxon-name></italic> Walker, 1863 (<tp:taxon-name><tp:taxon-name-part taxon-name-part-type="order">Lepidoptera</tp:taxon-name-part></tp:taxon-name>, <tp:taxon-name><tp:taxon-name-part taxon-name-part-type="family">Xyloryctidae</tp:taxon-name-part></tp:taxon-name>) with taxonomic notes on the genus <italic><tp:taxon-name><tp:taxon-name-part taxon-name-part-type="genus" reg="Athrypsiastis">Athrypsiastis</tp:taxon-name-part></tp:taxon-name></italic> Meyrick, 1910</article-title><source>Zookeys</source><day>04</day><month>03</month><year>2025</year><volume>1229</volume><fpage>297</fpage><lpage>368</lpage><pub-id pub-id-type="doi">10.3897/zookeys.1229.119155</pub-id></mixed-citation></tp:treatment-meta><tp:nomenclature><label>﻿</label><tp:taxon-name>
              <object-id xmlns:xlink="http://www.w3.org/1999/xlink" content-type="arpha" xlink:type="simple">C74F1336-7359-5E70-87AA-0B784EFC7317</object-id>
              <tp:taxon-name-part taxon-name-part-type="genus" reg="Topiris">Topiris</tp:taxon-name-part>
              <tp:taxon-name-part taxon-name-part-type="species" reg="cinderella">cinderella</tp:taxon-name-part>
              <object-id xmlns:xlink="http://www.w3.org/1999/xlink" content-type="zoobank" xlink:type="simple">https://zoobank.org/3C24E83F-2A86-4DE7-8C22-8CC9AD59D3ED</object-id>
            </tp:taxon-name><tp:taxon-authority>Sterling &amp; Lees</tp:taxon-authority><tp:taxon-status xmlns:xlink="http://www.w3.org/1999/xlink" xlink:type="simple">sp. nov.</tp:taxon-status><xref ref-type="fig" rid="F4">Figs 7</xref><xref ref-type="fig" rid="F6">, 34A, B</xref><xref ref-type="fig" rid="F10">, 69</xref><xref ref-type="fig" rid="F10">, 77</xref><xref ref-type="fig" rid="F11">, 81</xref></tp:nomenclature><tp:treatment-sec sec-type="DNA barcodes" id="SECID0EV6CI"><title>DNA barcodes.</title><p><abbrev xmlns:xlink="http://www.w3.org/1999/xlink" xlink:title="Barcode Index Number" id="ABBRID0E26CI" xlink:type="simple">BIN</abbrev>, <ext-link xmlns:xlink="http://www.w3.org/1999/xlink" xlink:href="https://portal.boldsystems.org/bin/BOLD:ADZ9718" ext-link-type="uri" xlink:type="simple">BOLD:ADZ9718</ext-link> (Process IDs <ext-link xmlns:xlink="http://www.w3.org/1999/xlink" xlink:href="https://portal.boldsystems.org/record/METAT222-19" ext-link-type="uri" xlink:type="simple">METAT222-19</ext-link>, <ext-link xmlns:xlink="http://www.w3.org/1999/xlink" xlink:href="https://portal.boldsystems.org/record/METAT225-19" ext-link-type="uri" xlink:type="simple">METAT225-19</ext-link>, <ext-link xmlns:xlink="http://www.w3.org/1999/xlink" xlink:href="https://portal.boldsystems.org/record/METAT247-10" ext-link-type="uri" xlink:type="simple">METAT247-10</ext-link>).</p></tp:treatment-sec><tp:treatment-sec sec-type="type material" id="SECID0ETADI"><title>Type material.</title><p>Brunei: <bold><italic>Holotype</italic></bold> • ♂, Brunei, Bt. Bedawan, LP263, <ext-link xmlns:xlink="http://www.w3.org/1999/xlink" ext-link-type="gen" xlink:href="GR343958" xlink:type="simple">GR343958</ext-link>, ridge dipterocarp forest, 1700 ft., 20–24.iv.1988, G.S. Robinson leg., fwl 7 mm, specimen no. NHMUK010923201, slide no. NHMUK010316400, Process ID <ext-link xmlns:xlink="http://www.w3.org/1999/xlink" xlink:href="https://portal.boldsystems.org/record/METAT247-19" ext-link-type="uri" xlink:type="simple">METAT247-19</ext-link>. <bold><italic>Paratypes</italic></bold> (9♂) 1♂ same collection data as holotype, specimen no. NHMUK013700355, slide no. NHMUK010316408; • 1♂ same collection data as holotype, specimen no. NHMUK010923200; • 1♂, Brunei, Rampayoh Road, 100 m, LP 195B, GR 960785, Lowland dipterocarp forest, 26–29.ix.1997, G.S. Robinson leg., specimen no. NHMUK010923182, slide no. NHMUK010316447, Process ID <ext-link xmlns:xlink="http://www.w3.org/1999/xlink" xlink:href="https://portal.boldsystems.org/record/METAT222-19" ext-link-type="uri" xlink:type="simple">METAT222-19</ext-link>; • 1♂ Brunei, Rampayoh Road, LP291B <ext-link xmlns:xlink="http://www.w3.org/1999/xlink" ext-link-type="gen" xlink:href="GR951801" xlink:type="simple">GR951801</ext-link>, Lowland Dipterocarp Forest 11–15.iv.1988, G.S. Robinson leg., specimen no. NHMUK010923135, slide no. NHMUK010316446; • 2♂ Brunei, Rampayoh Road, LP291B, <ext-link xmlns:xlink="http://www.w3.org/1999/xlink" ext-link-type="gen" xlink:href="GR951801" xlink:type="simple">GR951801</ext-link>, Lowland Dipterocarp Forest 11–15.iv.1988, G.S. Robinson leg., specimen nos., NHMUK013700113, NHMUK013700112; • 1♂, Brunei, Lamunin, Sg Burong, disturbed lowland forest, 60 m, 15–20.iv.1993, G.S. Robinson leg. specimen no. NHMUK010923185, slide no. NHMUK010316448, Process ID <ext-link xmlns:xlink="http://www.w3.org/1999/xlink" xlink:href="https://portal.boldsystems.org/record/METAT225-19" ext-link-type="uri" xlink:type="simple">METAT225-19</ext-link>; • 1♂ Brunei, Rampayoh R., LP291B, <ext-link xmlns:xlink="http://www.w3.org/1999/xlink" ext-link-type="gen" xlink:href="GR951801" xlink:type="simple">GR951801</ext-link>, lowland dipterocarp forest, 150 m, 11–15.iv.1988, G.S. Robinson leg., specimen no. NHMUK010923135; slide no. NHMUK010316446; • 1♂ Brunei, Ulu Temburong, Kuala Belalong FSC, lowland dipterocarp forest, 100 m, 6.vii.1991, G.S. Robinson leg., specimen no. NHMUK010923133, slide no. NHMUK010315368.</p></tp:treatment-sec><tp:treatment-sec sec-type="diagnosis" id="SECID0ECCDI"><title>Diagnosis.</title><p>Externally indistinguishable from other small white species and forms of <italic><tp:taxon-name><tp:taxon-name-part taxon-name-part-type="genus" reg="Topiris">Topiris</tp:taxon-name-part></tp:taxon-name></italic>. The comparatively thin postmedial section of the valva and shorter bristles at the apex distinguishes this species from <italic><tp:taxon-name><tp:taxon-name-part taxon-name-part-type="genus" reg="Topiris">T.</tp:taxon-name-part><tp:taxon-name-part taxon-name-part-type="species" reg="ochrotincta">ochrotincta</tp:taxon-name-part></tp:taxon-name></italic> and <italic><tp:taxon-name><tp:taxon-name-part taxon-name-part-type="genus" reg="Topiris">T.</tp:taxon-name-part><tp:taxon-name-part taxon-name-part-type="species" reg="schneeweissella">schneeweissella</tp:taxon-name-part></tp:taxon-name></italic>. The distinctions in the male genitalia between <italic><tp:taxon-name><tp:taxon-name-part taxon-name-part-type="genus" reg="Topiris">T.</tp:taxon-name-part><tp:taxon-name-part taxon-name-part-type="species" reg="cinderella">cinderella</tp:taxon-name-part></tp:taxon-name></italic> and <italic><tp:taxon-name><tp:taxon-name-part taxon-name-part-type="genus" reg="Topiris">T.</tp:taxon-name-part><tp:taxon-name-part taxon-name-part-type="species" reg="candidella">candidella</tp:taxon-name-part></tp:taxon-name></italic> are given in the diagnosis of <italic><tp:taxon-name><tp:taxon-name-part taxon-name-part-type="genus" reg="Topiris">T.</tp:taxon-name-part><tp:taxon-name-part taxon-name-part-type="species" reg="candidella">candidella</tp:taxon-name-part></tp:taxon-name></italic>.</p></tp:treatment-sec><tp:treatment-sec sec-type="description" id="SECID0EGEDI"><title>Description.</title><p><bold>Male</bold> (Fig. <xref ref-type="fig" rid="F4">7</xref>). Forewing length 7–7.5 mm, wingspan 15–17 mm. <bold><italic>Head</italic></bold>: frons with silver white appressed scales; vertex with a small tuft of silvery white scales pointing upwards and away from the base of antennae, thick tuft of long white lamellate scales pointing inwards and posteriorly from sides of occiput, overlaying collar of broad white scales pointing posteriorly from anterior margin of prothorax; pilifers small with small tufts of dark bristles; maxillary palps white. Labial palps long (&gt; 2.5× diameter of eye), strongly recurved; basal segment with small scale tuft; second segment longer than third, strongly curved, thinly scaled with pale ochreous and white scales; third segment almost straight, thinly scaled ochreous white. Haustellum with basal portion scaled white. Antenna ¾ length of forewing, bipectinate; scape silvery white with some ochreous scaling towards pedicel, flagellum with short broad dark pectinations for ¾ of its length covered in short white sensillae, ochreous on dorsal surface for a short distance at base, thereafter dark brown, apical portion filiform. <bold><italic>Thorax</italic></bold>: covered in snow white lamellate scales, tegulae snow white; foreleg with femur white, tibia and tarsus brown, moderately broad tibial epiphysis, mid and hindlegs white, hindleg with tuft of long white scales. Forewing broad, costa slightly rounded at base, otherwise straight, apex slightly projecting, termen angled slightly inwards, tornus obtusely angled, snow white with no markings except for a small line of dark brown scales at base of costa to ~ 1/5. Hindwing as broad as forewing, very slightly pointed at apex otherwise round and broad, white with no markings. Ventrally, surface of forewing with area between costa and Sc with brown scaling and ochreous scaling along the veins, hindwing white.</p><p><bold>Female</bold>. Unknown.</p><p><bold><italic>Pre-genital abdomen</italic>.</bold> White, anal tuft white. Tergal spines on posterior parts of T2–T7, T8 weakly sclerotised anteriorly; sternites weakly sclerotised. Apodemes almost straight, venulae sinuate.</p><p><bold><italic>Male genitalia</italic></bold> (Fig. <xref ref-type="fig" rid="F6">34A, B</xref>). Uncus broad, anterior margin of dorsal surface weakly emarginate, apically slightly bilobed. Gnathos fused medially, lateral arms thin and lightly sclerotised, medial plate small and lightly sclerotised, weakly projecting posteriorly from lateral arms. Tegumen band broad, strongly arched, lateral extensions of tegumen same length as width of tegumen band. Vinculum robust, strongly sclerotised, strongly diverging distad of saccus (Fig. <xref ref-type="fig" rid="F10">77</xref>), U shaped basally, base barely projecting anteriorly beyond base of valvae. Saccus short. Juxta with base plate strongly sclerotised, anellus lobes broad. Valva long, basally broad, substantially tapering apically, costal ventral membrane confined to inner half of valva, rugose, raised distally (Fig. <xref ref-type="fig" rid="F11">81</xref>), bearing long fine setae, from base of which arises, at an acute angle, a long, sclerotised process which is setose throughout, apex thin and rounded with apical tuft of bristles, saccular margin curved, strong ventral sclerite postmedially with projection joining to base of saccular process. Sacculus very large with strong mesad shoulder, slightly longer than broad. Saccular process developing from distal part of sacculus, commencing close to costa of valva, strongly sclerotised and melanised, broad and straight at base, narrowing towards apex, apical portion a long, curved hook with a narrow apical point, short fine setae present. Aedeagus short, thin, slightly curved, small recurved, filament-like distal projection (Fig. <xref ref-type="fig" rid="F10">69</xref>). Bulbus ejaculatorius long with two coils and a broad elongate hood.</p></tp:treatment-sec><tp:treatment-sec sec-type="biology" id="SECID0E1FDI"><title>Biology and early stages.</title><p>Early stages unknown. Adults have been found in dipterocarp forest in April, July, and September.</p></tp:treatment-sec><tp:treatment-sec sec-type="distribution" id="SECID0E6FDI"><title>Distribution.</title><p>Brunei.</p></tp:treatment-sec><tp:treatment-sec sec-type="etymology" id="SECID0EEGDI"><title>Etymology.</title><p><italic>cinderella</italic> — named after the heroine of the fairy tale of that name. A closely related species to Snow White (see below, <italic>T. schneeweissella</italic>). The epithet is a noun in apposition.</p></tp:treatment-sec><tp:treatment-sec><!--Section generated to contain objects referenced in tp:taxon-treatment.--><fig id="F4" position="float" orientation="portrait"><object-id xmlns:xlink="http://www.w3.org/1999/xlink" content-type="doi" xlink:type="simple">10.3897/zookeys.1229.119155.figures4-21</object-id><object-id xmlns:xlink="http://www.w3.org/1999/xlink" content-type="arpha" xlink:type="simple">2E539B06-BF15-52A2-A0E2-E1B6DFD852EE</object-id><label>Figures 4–21.</label><caption><p>Dorsal images of <italic><tp:taxon-name><tp:taxon-name-part taxon-name-part-type="genus" reg="Topiris">Topiris</tp:taxon-name-part></tp:taxon-name></italic> spp. <bold>4</bold><italic><tp:taxon-name><tp:taxon-name-part taxon-name-part-type="genus" reg="Topiris">Topiris</tp:taxon-name-part><tp:taxon-name-part taxon-name-part-type="species" reg="candidella">candidella</tp:taxon-name-part></tp:taxon-name></italic> Walker, 1863, holotype ♂ <bold>5</bold><italic><tp:taxon-name><tp:taxon-name-part taxon-name-part-type="genus" reg="Topiris">T.</tp:taxon-name-part><tp:taxon-name-part taxon-name-part-type="species" reg="candidella">candidella</tp:taxon-name-part></tp:taxon-name></italic>, Sarawak, leg. A.R. Wallace, ♂ <bold>6</bold><italic><tp:taxon-name><tp:taxon-name-part taxon-name-part-type="genus" reg="Topiris">T.</tp:taxon-name-part><tp:taxon-name-part taxon-name-part-type="species" reg="candidella">candidella</tp:taxon-name-part></tp:taxon-name></italic>, Brunei, ♂ <bold>7</bold><italic><tp:taxon-name><tp:taxon-name-part taxon-name-part-type="genus" reg="Topiris">T.</tp:taxon-name-part><tp:taxon-name-part taxon-name-part-type="species" reg="cinderella">cinderella</tp:taxon-name-part></tp:taxon-name></italic> sp. nov., paratype ♂ <bold>8</bold><italic><tp:taxon-name><tp:taxon-name-part taxon-name-part-type="genus" reg="Topiris">T.</tp:taxon-name-part><tp:taxon-name-part taxon-name-part-type="species" reg="ochrotincta">ochrotincta</tp:taxon-name-part></tp:taxon-name></italic> sp. nov., holotype ♂ <bold>9</bold><italic><tp:taxon-name><tp:taxon-name-part taxon-name-part-type="genus" reg="Topiris">T.</tp:taxon-name-part><tp:taxon-name-part taxon-name-part-type="species" reg="schneeweissella">schneeweissella</tp:taxon-name-part></tp:taxon-name></italic> sp. nov., holotype ♂ <bold>10</bold><italic><tp:taxon-name><tp:taxon-name-part taxon-name-part-type="genus" reg="Topiris">T.</tp:taxon-name-part><tp:taxon-name-part taxon-name-part-type="species" reg="sericella">sericella</tp:taxon-name-part></tp:taxon-name></italic> sp. nov., holotype ♂ <bold>11</bold><italic><tp:taxon-name><tp:taxon-name-part taxon-name-part-type="genus" reg="Topiris">T.</tp:taxon-name-part><tp:taxon-name-part taxon-name-part-type="species" reg="salva">salva</tp:taxon-name-part></tp:taxon-name></italic> (Meyrick, 1932), comb. nov., neotype ♂ <bold>12</bold><italic><tp:taxon-name><tp:taxon-name-part taxon-name-part-type="genus" reg="Topiris">T.</tp:taxon-name-part><tp:taxon-name-part taxon-name-part-type="species" reg="salva">salva</tp:taxon-name-part></tp:taxon-name></italic> (Meyrick, 1932), comb. nov., paraneotype ♂ <bold>13</bold><italic><tp:taxon-name><tp:taxon-name-part taxon-name-part-type="genus" reg="Topiris">T.</tp:taxon-name-part><tp:taxon-name-part taxon-name-part-type="species" reg="salva">salva</tp:taxon-name-part></tp:taxon-name></italic>, ♂ <bold>14</bold><italic><tp:taxon-name><tp:taxon-name-part taxon-name-part-type="genus" reg="Topiris">T.</tp:taxon-name-part><tp:taxon-name-part taxon-name-part-type="species" reg="albogrisella">albogrisella</tp:taxon-name-part></tp:taxon-name></italic> sp. nov., holotype ♂ <bold>15</bold><italic><tp:taxon-name><tp:taxon-name-part taxon-name-part-type="genus" reg="Topiris">T.</tp:taxon-name-part><tp:taxon-name-part taxon-name-part-type="species" reg="lacteella">lacteella</tp:taxon-name-part></tp:taxon-name></italic> sp. nov., paratype ♂ <bold>16</bold><italic><tp:taxon-name><tp:taxon-name-part taxon-name-part-type="genus" reg="Topiris">T.</tp:taxon-name-part><tp:taxon-name-part taxon-name-part-type="species" reg="madonna">madonna</tp:taxon-name-part></tp:taxon-name></italic> sp. nov., holotype ♂ <bold>17</bold><italic><tp:taxon-name><tp:taxon-name-part taxon-name-part-type="genus" reg="Topiris">T.</tp:taxon-name-part><tp:taxon-name-part taxon-name-part-type="species" reg="meyricki">meyricki</tp:taxon-name-part></tp:taxon-name></italic> sp. nov., holotype ♂ <bold>18</bold><italic><tp:taxon-name><tp:taxon-name-part taxon-name-part-type="genus" reg="Topiris">T.</tp:taxon-name-part><tp:taxon-name-part taxon-name-part-type="species" reg="sampitella">sampitella</tp:taxon-name-part></tp:taxon-name></italic> (Lvovsky, 2014), comb. nov., holotype ♂ <bold>19</bold><italic><tp:taxon-name><tp:taxon-name-part taxon-name-part-type="genus" reg="Topiris">T.</tp:taxon-name-part><tp:taxon-name-part taxon-name-part-type="species" reg="thunbergella">thunbergella</tp:taxon-name-part></tp:taxon-name></italic> sp. nov., holotype ♂ <bold>20</bold><italic><tp:taxon-name><tp:taxon-name-part taxon-name-part-type="genus" reg="Topiris">T.</tp:taxon-name-part><tp:taxon-name-part taxon-name-part-type="species" reg="albidella">albidella</tp:taxon-name-part></tp:taxon-name></italic> sp. nov., holotype ♂ <bold>21</bold><italic><tp:taxon-name><tp:taxon-name-part taxon-name-part-type="genus" reg="Topiris">T.</tp:taxon-name-part><tp:taxon-name-part taxon-name-part-type="species" reg="digiticosta">digiticosta</tp:taxon-name-part></tp:taxon-name></italic> sp. nov., holotype ♂. Scale bar: 10 mm.</p></caption><graphic xmlns:xlink="http://www.w3.org/1999/xlink" xlink:href="zookeys-1229-297_article-119155__-g004.jpg" position="float" orientation="portrait" xlink:type="simple" id="oo_1269568.jpg"><uri content-type="original_file" xlink:type="simple">https://binary.pensoft.net/fig/1269568</uri></graphic></fig><fig id="F6" position="float" orientation="portrait"><object-id xmlns:xlink="http://www.w3.org/1999/xlink" content-type="doi" xlink:type="simple">10.3897/zookeys.1229.119155.figures32-39</object-id><object-id xmlns:xlink="http://www.w3.org/1999/xlink" content-type="arpha" xlink:type="simple">CA8AAC7E-D6C9-572A-B76B-AA92A02681E0</object-id><label>Figures 32–39.</label><caption><p>Male genitalia of <italic><tp:taxon-name><tp:taxon-name-part taxon-name-part-type="genus" reg="Topiris">Topiris</tp:taxon-name-part></tp:taxon-name></italic> spp. <bold>32A, B</bold><italic><tp:taxon-name><tp:taxon-name-part taxon-name-part-type="genus" reg="Topiris">T.</tp:taxon-name-part><tp:taxon-name-part taxon-name-part-type="species" reg="candidella">candidella</tp:taxon-name-part></tp:taxon-name></italic> Walker, 1863, Brunei, slide no. NHMUK010316445 <bold>33A, B</bold><italic><tp:taxon-name><tp:taxon-name-part taxon-name-part-type="genus" reg="Topiris">T.</tp:taxon-name-part><tp:taxon-name-part taxon-name-part-type="species" reg="candidella">candidella</tp:taxon-name-part></tp:taxon-name></italic>, Sarawak, slide no. NHMUK014331342 <bold>34</bold><italic><tp:taxon-name><tp:taxon-name-part taxon-name-part-type="genus" reg="Topiris">T.</tp:taxon-name-part><tp:taxon-name-part taxon-name-part-type="species" reg="cinderella">cinderella</tp:taxon-name-part></tp:taxon-name></italic> sp. nov. <bold>A</bold> holotype, slide no. NHMUK010316400 <bold>B</bold> paratype, slide no. NHMUK010316448 <bold>35A, B</bold><italic><tp:taxon-name><tp:taxon-name-part taxon-name-part-type="genus" reg="Topiris">T.</tp:taxon-name-part><tp:taxon-name-part taxon-name-part-type="species" reg="ochrotincta">ochrotincta</tp:taxon-name-part></tp:taxon-name></italic> sp. nov., holotype, slide no. NHMUK010316401 <bold>36A, B</bold><italic><tp:taxon-name><tp:taxon-name-part taxon-name-part-type="genus" reg="Topiris">T.</tp:taxon-name-part><tp:taxon-name-part taxon-name-part-type="species" reg="schneeweissella">schneeweissella</tp:taxon-name-part></tp:taxon-name></italic> sp. nov., holotype, slide no. NHMUK010316358 <bold>37A, B</bold><italic><tp:taxon-name><tp:taxon-name-part taxon-name-part-type="genus" reg="Topiris">T.</tp:taxon-name-part><tp:taxon-name-part taxon-name-part-type="species" reg="sericella">sericella</tp:taxon-name-part></tp:taxon-name></italic> sp. nov., holotype, slide no. NHMUK010316873 <bold>38A, B</bold><italic><tp:taxon-name><tp:taxon-name-part taxon-name-part-type="genus" reg="Topiris">T.</tp:taxon-name-part><tp:taxon-name-part taxon-name-part-type="species" reg="salva">salva</tp:taxon-name-part></tp:taxon-name></italic> (Meyrick, 1932), comb. nov., slide no. NHMUK010316399 <bold>39A, B</bold><italic><tp:taxon-name><tp:taxon-name-part taxon-name-part-type="genus" reg="Topiris">T.</tp:taxon-name-part><tp:taxon-name-part taxon-name-part-type="species" reg="salva">salva</tp:taxon-name-part></tp:taxon-name></italic> (Meyrick, 1932), comb. nov., paraneotype, slide no. NHMUK010316441. Scale bar: 1 mm.</p></caption><graphic xmlns:xlink="http://www.w3.org/1999/xlink" xlink:href="zookeys-1229-297_article-119155__-g006.jpg" position="float" orientation="portrait" xlink:type="simple" id="oo_1269570.jpg"><uri content-type="original_file" xlink:type="simple">https://binary.pensoft.net/fig/1269570</uri></graphic></fig><fig id="F10" position="float" orientation="portrait"><object-id xmlns:xlink="http://www.w3.org/1999/xlink" content-type="doi" xlink:type="simple">10.3897/zookeys.1229.119155.figures66-77</object-id><object-id xmlns:xlink="http://www.w3.org/1999/xlink" content-type="arpha" xlink:type="simple">39D0F161-4D0A-5F27-B238-E017E6C0CE3F</object-id><label>Figures 66–77.</label><caption><p><italic><tp:taxon-name><tp:taxon-name-part taxon-name-part-type="genus" reg="Topiris">Topiris</tp:taxon-name-part></tp:taxon-name></italic> and <italic><tp:taxon-name><tp:taxon-name-part taxon-name-part-type="genus" reg="Athrypsiastis">Athrypsiastis</tp:taxon-name-part></tp:taxon-name></italic>, pre-genital abdomens and selected genitalia characters (enlarged) <bold>66</bold><italic><tp:taxon-name><tp:taxon-name-part taxon-name-part-type="genus" reg="Topiris">Topiris</tp:taxon-name-part><tp:taxon-name-part taxon-name-part-type="species" reg="candidella">candidella</tp:taxon-name-part></tp:taxon-name></italic> Walker, 1863, Brunei, slide no. NHMUK014331344 <bold>67</bold><italic><tp:taxon-name><tp:taxon-name-part taxon-name-part-type="genus" reg="Athrypsiastis">Athrypsiastis</tp:taxon-name-part><tp:taxon-name-part taxon-name-part-type="species" reg="phaeoleuca">phaeoleuca</tp:taxon-name-part></tp:taxon-name></italic> Meyrick, 1910, slide no. NHMUK010316398 <bold>68</bold><italic><tp:taxon-name><tp:taxon-name-part taxon-name-part-type="genus" reg="Topiris">T.</tp:taxon-name-part><tp:taxon-name-part taxon-name-part-type="species" reg="meyricki">meyricki</tp:taxon-name-part></tp:taxon-name></italic> sp. nov., holotype, aedeagus, slide no. NHMUK010316359 <bold>69</bold><italic><tp:taxon-name><tp:taxon-name-part taxon-name-part-type="genus" reg="Topiris">T.</tp:taxon-name-part><tp:taxon-name-part taxon-name-part-type="species" reg="cinderella">cinderella</tp:taxon-name-part></tp:taxon-name></italic> sp. nov., aedeagus, slide no. NHMUK010316448 <bold>70</bold><italic><tp:taxon-name><tp:taxon-name-part taxon-name-part-type="genus" reg="Topiris">T.</tp:taxon-name-part><tp:taxon-name-part taxon-name-part-type="species" reg="albidella">albidella</tp:taxon-name-part></tp:taxon-name></italic> sp. nov., aedeagus, slide no. NHMUK014331359 <bold>71</bold><italic><tp:taxon-name><tp:taxon-name-part taxon-name-part-type="genus" reg="Athrypsiastis">A.</tp:taxon-name-part><tp:taxon-name-part taxon-name-part-type="species" reg="phaeoleuca">phaeoleuca</tp:taxon-name-part></tp:taxon-name></italic> Meyrick, 1910 holotype, aedeagus, slide no. NHMUK010316398 <bold>72</bold><italic><tp:taxon-name><tp:taxon-name-part taxon-name-part-type="genus" reg="Topiris">T.</tp:taxon-name-part><tp:taxon-name-part taxon-name-part-type="species" reg="salva">salva</tp:taxon-name-part></tp:taxon-name></italic> (Meyrick, 1932), antrum, slide no. NHMUK014331352 <bold>73</bold><italic><tp:taxon-name><tp:taxon-name-part taxon-name-part-type="genus" reg="Topiris">T.</tp:taxon-name-part><tp:taxon-name-part taxon-name-part-type="species" reg="salva">salva</tp:taxon-name-part></tp:taxon-name></italic> (Meyrick, 1932), corpus bursae, slide no. NHMUK014331352 <bold>74</bold><italic><tp:taxon-name><tp:taxon-name-part taxon-name-part-type="genus" reg="Topiris">T.</tp:taxon-name-part><tp:taxon-name-part taxon-name-part-type="species" reg="albidella">albidella</tp:taxon-name-part></tp:taxon-name></italic> sp. nov., holotype, uncus and gnathos, slide no. NHMUK010316354 <bold>75</bold><italic><tp:taxon-name><tp:taxon-name-part taxon-name-part-type="genus" reg="Topiris">T.</tp:taxon-name-part><tp:taxon-name-part taxon-name-part-type="species" reg="schneeweissella">schneeweissella</tp:taxon-name-part></tp:taxon-name></italic> sp. nov., holotype, uncus and gnathos, slide no. NHMUK010316358 <bold>76</bold><italic><tp:taxon-name><tp:taxon-name-part taxon-name-part-type="genus" reg="Athrypsiastis">Athrypsiastis</tp:taxon-name-part><tp:taxon-name-part taxon-name-part-type="species" reg="phaeoleuca">phaeoleuca</tp:taxon-name-part></tp:taxon-name></italic> Meyrick, 1910, holotype, uncus and gnathos, slide no. NHMUK010316398 <bold>77</bold><italic><tp:taxon-name><tp:taxon-name-part taxon-name-part-type="genus" reg="Topiris">T.</tp:taxon-name-part><tp:taxon-name-part taxon-name-part-type="species" reg="cinderella">cinderella</tp:taxon-name-part></tp:taxon-name></italic> sp. nov., holotype, vinculum, slide no. NHMUK010316400. Scale bars: 2 mm (<bold>66, 67</bold>).</p></caption><graphic xmlns:xlink="http://www.w3.org/1999/xlink" xlink:href="zookeys-1229-297_article-119155__-g010.jpg" position="float" orientation="portrait" xlink:type="simple" id="oo_1269574.jpg"><uri content-type="original_file" xlink:type="simple">https://binary.pensoft.net/fig/1269574</uri></graphic></fig><fig id="F11" position="float" orientation="portrait"><object-id xmlns:xlink="http://www.w3.org/1999/xlink" content-type="doi" xlink:type="simple">10.3897/zookeys.1229.119155.figures78-87</object-id><object-id xmlns:xlink="http://www.w3.org/1999/xlink" content-type="arpha" xlink:type="simple">8417CAE9-82B5-5ED1-9405-9AEBE81D6BA0</object-id><label>Figures 78–87.</label><caption><p>Selected genitalia characters and labels <bold>78</bold><italic><tp:taxon-name><tp:taxon-name-part taxon-name-part-type="genus" reg="Topiris">T.</tp:taxon-name-part><tp:taxon-name-part taxon-name-part-type="species" reg="ochrotincta">ochrotincta</tp:taxon-name-part></tp:taxon-name></italic> sp. nov., holotype, process of ventral costal membrane, slide no. NHMUK010316401 <bold>79</bold><italic><tp:taxon-name><tp:taxon-name-part taxon-name-part-type="genus" reg="Topiris">T.</tp:taxon-name-part><tp:taxon-name-part taxon-name-part-type="species" reg="candidella">candidella</tp:taxon-name-part></tp:taxon-name></italic> Walker, 1863, sacculus with strong mesad shoulder, slide no. NHMUK010316360 <bold>80</bold><italic><tp:taxon-name><tp:taxon-name-part taxon-name-part-type="genus" reg="Topiris">T.</tp:taxon-name-part><tp:taxon-name-part taxon-name-part-type="species" reg="candidella">candidella</tp:taxon-name-part></tp:taxon-name></italic> Walker, 1863, valva, slide no. NHMUK014331342 <bold>81</bold><italic><tp:taxon-name><tp:taxon-name-part taxon-name-part-type="genus" reg="Topiris">T.</tp:taxon-name-part><tp:taxon-name-part taxon-name-part-type="species" reg="cinderella">cinderella</tp:taxon-name-part></tp:taxon-name></italic> sp. nov., holotype, costal ventral membrane of valva distally raised, slide no. NHMUK010316400 <bold>82</bold><italic><tp:taxon-name><tp:taxon-name-part taxon-name-part-type="genus" reg="Topiris">T.</tp:taxon-name-part><tp:taxon-name-part taxon-name-part-type="species" reg="candidella">candidella</tp:taxon-name-part></tp:taxon-name></italic> Walker, 1863, costal ventral membrane of valva distally flat, slide no. NHMUK010316360 <bold>83</bold><italic><tp:taxon-name><tp:taxon-name-part taxon-name-part-type="genus" reg="Topiris">T.</tp:taxon-name-part><tp:taxon-name-part taxon-name-part-type="species" reg="schneeweissella">schneeweissella</tp:taxon-name-part></tp:taxon-name></italic> sp. nov., holotype, valva showing setae, slide no. NHMUK010316358 <bold>84</bold><italic><tp:taxon-name><tp:taxon-name-part taxon-name-part-type="genus" reg="Topiris">T.</tp:taxon-name-part><tp:taxon-name-part taxon-name-part-type="species" reg="candidella">candidella</tp:taxon-name-part></tp:taxon-name></italic> Walker, 1863, processes on S8, slide no. NHMUK014331340 <bold>85A</bold><italic><tp:taxon-name><tp:taxon-name-part taxon-name-part-type="genus" reg="Topiris">T.</tp:taxon-name-part><tp:taxon-name-part taxon-name-part-type="species" reg="candidella">candidella</tp:taxon-name-part></tp:taxon-name></italic> Walker, 1863 type labels <bold>85B</bold> Wallace’s label (enlarged) <bold>86</bold><italic><tp:taxon-name><tp:taxon-name-part taxon-name-part-type="genus" reg="Topiris">T.</tp:taxon-name-part><tp:taxon-name-part taxon-name-part-type="species" reg="candidella">candidella</tp:taxon-name-part></tp:taxon-name></italic> Walker, 1863 labels of Wallace specimen, specimen no. NHMUK013700125 <bold>87</bold> hindwings at some time wrongly affixed to type of <italic><tp:taxon-name><tp:taxon-name-part taxon-name-part-type="genus" reg="Topiris">T.</tp:taxon-name-part><tp:taxon-name-part taxon-name-part-type="species" reg="candidella">candidella</tp:taxon-name-part></tp:taxon-name></italic>. Scale bar: 0.2 mm (<bold>83</bold>).</p></caption><graphic xmlns:xlink="http://www.w3.org/1999/xlink" xlink:href="zookeys-1229-297_article-119155__-g011.jpg" position="float" orientation="portrait" xlink:type="simple" id="oo_1269575.jpg"><uri content-type="original_file" xlink:type="simple">https://binary.pensoft.net/fig/1269575</uri></graphic></fig></tp:treatment-sec></tp:taxon-treatment>
