# Supplementary material for: ﻿A revision of the hitherto neglected genus Topiris Walker, 1863 (Lepidoptera, Xyloryctidae) with taxonomic notes on the genus Athrypsiastis Meyrick, 1910
Source: Zookeys. 2025 Mar 4;1229:297–368. doi: 10.3897/zookeys.1229.119155 (PMC11898055; doi:10.3897/zookeys.1229.119155)
Supplement: XML Treatment for Topiris salva [file zookeys.1229.119155-treatment7.xml]

<!DOCTYPE tp:taxon-treatment
  PUBLIC "-//TaxonX//DTD Taxonomic Treatment Publishing DTD v0 20100105//EN" "tax-treatment-NSO.dtd">
<tp:taxon-treatment xmlns:tp="http://www.plazi.org/taxpub"><tp:treatment-meta><kwd-group><label>Taxon classification</label><kwd>
                <named-content content-type="kingdom">Animalia</named-content>
              </kwd><kwd>
                <named-content content-type="order">Lepidoptera</named-content>
              </kwd><kwd>
                <named-content content-type="family">Xyloryctidae</named-content>
              </kwd></kwd-group><mixed-citation publication-type="journal"><person-group><name><surname>Sterling</surname><given-names>Mark J.</given-names></name><name><surname>Price</surname><given-names>Ben W.</given-names></name><name><surname>Lees</surname><given-names>David C.</given-names></name></person-group><article-title>﻿A revision of the hitherto neglected genus <italic><tp:taxon-name><tp:taxon-name-part taxon-name-part-type="genus" reg="Topiris">Topiris</tp:taxon-name-part></tp:taxon-name></italic> Walker, 1863 (<tp:taxon-name><tp:taxon-name-part taxon-name-part-type="order">Lepidoptera</tp:taxon-name-part></tp:taxon-name>, <tp:taxon-name><tp:taxon-name-part taxon-name-part-type="family">Xyloryctidae</tp:taxon-name-part></tp:taxon-name>) with taxonomic notes on the genus <italic><tp:taxon-name><tp:taxon-name-part taxon-name-part-type="genus" reg="Athrypsiastis">Athrypsiastis</tp:taxon-name-part></tp:taxon-name></italic> Meyrick, 1910</article-title><source>Zookeys</source><day>04</day><month>03</month><year>2025</year><volume>1229</volume><fpage>297</fpage><lpage>368</lpage><pub-id pub-id-type="doi">10.3897/zookeys.1229.119155</pub-id></mixed-citation></tp:treatment-meta><tp:nomenclature><label>﻿</label><tp:taxon-name>
              <object-id xmlns:xlink="http://www.w3.org/1999/xlink" content-type="arpha" xlink:type="simple">3F7F5D9B-5850-5E4C-BB1A-A38CEDF12C30</object-id>
              <tp:taxon-name-part taxon-name-part-type="genus" reg="Topiris">Topiris</tp:taxon-name-part>
              <tp:taxon-name-part taxon-name-part-type="species" reg="salva">salva</tp:taxon-name-part>
            </tp:taxon-name><tp:taxon-authority>(Meyrick, 1932)</tp:taxon-authority><tp:taxon-status xmlns:xlink="http://www.w3.org/1999/xlink" xlink:type="simple">comb. nov.</tp:taxon-status><xref ref-type="fig" rid="F4">Figs 11–13</xref><xref ref-type="fig" rid="F5">, 30</xref><xref ref-type="fig" rid="F5">, 31</xref><xref ref-type="fig" rid="F6">, 38A, B</xref><xref ref-type="fig" rid="F6">, 39A, B</xref><xref ref-type="fig" rid="F9">, 59</xref><xref ref-type="fig" rid="F9">, 64</xref><xref ref-type="fig" rid="F10">, 72</xref><xref ref-type="fig" rid="F10">, 73</xref><tp:nomenclature-citation-list><tp:nomenclature-citation><tp:taxon-name>
                  <tp:taxon-name-part taxon-name-part-type="genus" reg="Athrypsiastis">Athrypsiastis</tp:taxon-name-part>
                  <tp:taxon-name-part taxon-name-part-type="species" reg="salva">salva</tp:taxon-name-part>
                </tp:taxon-name><comment>Meyrick, 1932 (Meyrick in <xref ref-type="bibr" rid="B7">Caradja 1931–1933</xref>: 158).</comment></tp:nomenclature-citation></tp:nomenclature-citation-list></tp:nomenclature><tp:treatment-sec sec-type="DNA barcodes" id="SECID0E2CAK"><title>DNA barcodes.</title><p><abbrev xmlns:xlink="http://www.w3.org/1999/xlink" xlink:title="Barcode Index Number" id="ABBRID0EBDAK" xlink:type="simple">BIN</abbrev>, <ext-link xmlns:xlink="http://www.w3.org/1999/xlink" xlink:href="https://portal.boldsystems.org/bin/BOLD:ADS0105" ext-link-type="uri" xlink:type="simple">BOLD:ADS0105</ext-link> (<ext-link xmlns:xlink="http://www.w3.org/1999/xlink" xlink:href="https://portal.boldsystems.org/record/METAT020-18" ext-link-type="uri" xlink:type="simple">METAT020-18</ext-link>, <ext-link xmlns:xlink="http://www.w3.org/1999/xlink" xlink:href="https://portal.boldsystems.org/record/METAT021-18" ext-link-type="uri" xlink:type="simple">METAT021-18</ext-link>, <ext-link xmlns:xlink="http://www.w3.org/1999/xlink" xlink:href="https://portal.boldsystems.org/record/METAT022-18" ext-link-type="uri" xlink:type="simple">METAT022-18</ext-link>, <ext-link xmlns:xlink="http://www.w3.org/1999/xlink" xlink:href="https://portal.boldsystems.org/record/METAT024-18" ext-link-type="uri" xlink:type="simple">METAT024-18</ext-link>, <ext-link xmlns:xlink="http://www.w3.org/1999/xlink" xlink:href="https://portal.boldsystems.org/record/METAT025-18" ext-link-type="uri" xlink:type="simple">METAT025-18</ext-link>); <ext-link xmlns:xlink="http://www.w3.org/1999/xlink" ext-link-type="gen" xlink:href="MT547768" xlink:type="simple">MT547768</ext-link> (whole mitogenome).</p></tp:treatment-sec><tp:treatment-sec sec-type="type material" id="SECID0EIEAK"><title>Type material.</title><p><bold><italic>Type</italic>.</bold> Meyrick designated a type specimen but this is lost (see Discussion). <bold><italic>Neotype</italic></bold> • ♂ Hong Kong, Victoria Peak, July 1993, 400 m, leg. Kent Li, specimen no. NHMUK010922992, slide no. NHMUK014331348, Process ID <ext-link xmlns:xlink="http://www.w3.org/1999/xlink" xlink:href="https://portal.boldsystems.org/record/METAT020-18" ext-link-type="uri" xlink:type="simple">METAT020-18</ext-link>. <bold><italic>Paraneotype</italic></bold> • ♂ Hangchow (= Hangzhou), China. JFC 5.7.25, specimen no. NHMUK010219696, slide no. NHMUK010316441.</p></tp:treatment-sec><tp:treatment-sec sec-type="diagnosis" id="SECID0E5EAK"><title>Diagnosis.</title><p>This species has both all white forms and forms which are off white with darker thickened scaling dorsally (Figs <xref ref-type="fig" rid="F4">11–13</xref>). In Hong Kong both these forms occur together at the same time of year. In the male genitalia, <italic><tp:taxon-name><tp:taxon-name-part taxon-name-part-type="genus" reg="Topiris">T.</tp:taxon-name-part><tp:taxon-name-part taxon-name-part-type="species" reg="salva">salva</tp:taxon-name-part></tp:taxon-name></italic> has a broad, claviform saccular process. The only other species which has a similarly shaped saccular process is <italic><tp:taxon-name><tp:taxon-name-part taxon-name-part-type="genus" reg="Topiris">T.</tp:taxon-name-part><tp:taxon-name-part taxon-name-part-type="species" reg="meyricki">meyricki</tp:taxon-name-part></tp:taxon-name></italic>. The saccular process of <italic><tp:taxon-name><tp:taxon-name-part taxon-name-part-type="genus" reg="Topiris">T.</tp:taxon-name-part><tp:taxon-name-part taxon-name-part-type="species" reg="salva">salva</tp:taxon-name-part></tp:taxon-name></italic> is narrower than that of <italic><tp:taxon-name><tp:taxon-name-part taxon-name-part-type="genus" reg="Topiris">T.</tp:taxon-name-part><tp:taxon-name-part taxon-name-part-type="species" reg="meyricki">meyricki</tp:taxon-name-part></tp:taxon-name></italic> and lacks the patch of short bristles postmedially. In <italic><tp:taxon-name><tp:taxon-name-part taxon-name-part-type="genus" reg="Topiris">T.</tp:taxon-name-part><tp:taxon-name-part taxon-name-part-type="species" reg="salva">salva</tp:taxon-name-part></tp:taxon-name></italic> the apical part of the valva is rounded whereas in <italic><tp:taxon-name><tp:taxon-name-part taxon-name-part-type="genus" reg="Topiris">T.</tp:taxon-name-part><tp:taxon-name-part taxon-name-part-type="species" reg="meyricki">meyricki</tp:taxon-name-part></tp:taxon-name></italic> the distal margin of the valva is strongly emarginate with a large, digitate projection apically and a smaller sclerotised thorn like projection beneath this (Figs <xref ref-type="fig" rid="F6">38A</xref>, <xref ref-type="fig" rid="F6">39A</xref>, <xref ref-type="fig" rid="F7">43A</xref>). In the female genitalia, the posterior margin of S8 is projected caudally, covering the ostium, but lacks the posterio-medial projections of <italic><tp:taxon-name><tp:taxon-name-part taxon-name-part-type="genus" reg="Topiris">T.</tp:taxon-name-part><tp:taxon-name-part taxon-name-part-type="species" reg="candidella">candidella</tp:taxon-name-part></tp:taxon-name></italic> and <italic><tp:taxon-name><tp:taxon-name-part taxon-name-part-type="genus" reg="Topiris">T.</tp:taxon-name-part><tp:taxon-name-part taxon-name-part-type="species" reg="schneeweissella">schneeweissella</tp:taxon-name-part></tp:taxon-name></italic> (Figs <xref ref-type="fig" rid="F10">72</xref>, <xref ref-type="fig" rid="F11">84</xref>).</p></tp:treatment-sec><tp:treatment-sec sec-type="description" id="SECID0EUIAK"><title>Description.</title><p><bold>Male</bold> (Figs <xref ref-type="fig" rid="F4">11–13</xref>). Forewing length 6.5–8 mm, wingspan 14–16 mm. <bold><italic>Head</italic></bold>: frons with appressed silver white scales; vertex with long narrow cream scales projecting away from the base of the antennae with further such scales projecting posteriorly over occiput, overlaying a collar of broader white appressed scales projecting posteriorly from anterior margin of prothorax; pilifers small with tufts of moderately long bristles; maxillary palps white. Labial palps strongly recurved, long (3× diameter of eye); basal segment with small white scale tuft; second segment longer than third, strongly curved with thick covering of appressed silver white scales; third segment long, almost straight, thinly covered in appressed silver white scales. Haustellum with silver white scaling in basal portion. Antenna ¾ length of forewing, bipectinate; scape with appressed cream and white scales, flagellum with short dark pectinations covered in short white sensillae for ¾ length, silver scaling on dorsal surface basally, thereafter dark brown, apical portion filiform. <bold><italic>Thorax</italic></bold>: with broad silver white scales; tegulae silver white; foreleg with femur silver white, tibia and tarsus brown with silver reflections in some lights, tibial epiphysis long and broad, mid legs and hind legs white with thin tufts of long white scales. Forewing broad, costa gently rounded at base, otherwise straight, apex slightly pointed, termen angled inwards, tornus obtusely angled, costa gently rounded at base otherwise straight, apex slightly pointed, termen angled inwards, tornus obtusely angled, silver white to off white, some forms entirely unmarked and silver white except for a line of brown scales from costa to ~ 1/6, in other forms where the ground colour is off white, the thicker scaling on the dorsum is tinged greyish ochreous or grey, forming an indistinct coloured patch. Hindwing as broad as forewing, rounded, white, unmarked. Ventrally, forewings pale brown, veins lined with brown scales, base of costa dark; hindwings white.</p><p><bold>Female.</bold> Similar to male but more likely to have obscure colouration in the dorsal patch and slightly larger, forewing length 8.5–10 mm, wingspan 18–22 mm; antennae filiform throughout.</p><p><bold><italic>Male genitalia</italic></bold> (Figs <xref ref-type="fig" rid="F6">38A, B</xref>, <xref ref-type="fig" rid="F6">39A, B</xref>). Uncus broad, anterior margin of dorsal surface very weakly emarginate, two small lateral carinae basally, apically spatulate, apex rounded. Gnathos fused medially, lateral arms thin and lightly sclerotised, medial plate small and lightly sclerotised, weakly projecting posteriorly from lateral arms. Tegumen band broad and strongly arched, lateral extensions of tegumen substantially longer than width of tegumen band. Vinculum long, robust, U shaped, base substantially projecting anteriorly beyond base of valvae. Saccus large. Juxta with U-shaped basal plate, anellus lobes broad and moderately short. Valva long and broad, apex rounded, costal margin substantially projecting inwards and setose at base, costal ventral membrane long and broad with substantial long dark setae, saccular margin of valva slightly curved, long ventral sclerite postmedially, apex of valva with tuft of short bristles. Sacculus as broad as valva and longer than broad. Saccular process developing from distal part of sacculus, commencing near costa of valva, broad, claviform, one or two small sclerotised teeth on upper margin. Aedeagus long with a long, recurved, filament-like distal projection and a small distal thickening. Bulbus ejaculatorius long, two coils, hood broad.</p><p><bold><italic>Female genitalia</italic></bold> (Figs <xref ref-type="fig" rid="F9">59</xref>, <xref ref-type="fig" rid="F10">72</xref>, <xref ref-type="fig" rid="F10">73</xref>). Papillae anales short and broad, apophyses posteriores substantially longer than apophyses anteriores. Ostium small and circular. S8 with posterior margin projecting caudally and covering ostium, anterior margin almost straight. Ostium small and circular. Antrum long, straight, narrow, sclerotised and scobinate almost throughout. Ductus bursae long and thin, posteriorly membranous, anteriorly finely scobinate. Corpus bursae large and elongate, without signum.</p><p><bold><italic>Pre-genital abdomen</italic>.</bold> White with white anal tuft. Tergal spines on posterior parts of T2–T7, visible on dried specimens; weak sclerotisation of anterior part of T8 and sternites. Apodemes long and straight, venulae slightly sinuate.</p></tp:treatment-sec><tp:treatment-sec sec-type="biology" id="SECID0ETKAK"><title>Biology and early stages.</title><p><italic><tp:taxon-name><tp:taxon-name-part taxon-name-part-type="genus" reg="Topiris">Topiris</tp:taxon-name-part><tp:taxon-name-part taxon-name-part-type="species" reg="salva">salva</tp:taxon-name-part></tp:taxon-name></italic> (as a species of <italic><tp:taxon-name><tp:taxon-name-part taxon-name-part-type="genus" reg="Athrypsiastis">Athrypsiastis</tp:taxon-name-part></tp:taxon-name></italic>) has been reported as a pest of <italic><tp:taxon-name><tp:taxon-name-part taxon-name-part-type="genus" reg="Citrus">Citrus</tp:taxon-name-part></tp:taxon-name></italic> L. (<xref ref-type="bibr" rid="B8">CASI 1994</xref>; <xref ref-type="bibr" rid="B32">Li et al. 1997</xref>) and Mulberry (<italic><tp:taxon-name><tp:taxon-name-part taxon-name-part-type="genus" reg="Morus">Morus</tp:taxon-name-part></tp:taxon-name></italic> sp.) (<xref ref-type="bibr" rid="B17">Ertian 2003</xref>: 397). This species also appears to have been misidentified in <xref ref-type="bibr" rid="B23">Han et al. (2007)</xref> and <xref ref-type="bibr" rid="B59">Su et al. (2020)</xref> as <italic><tp:taxon-name><tp:taxon-name-part taxon-name-part-type="genus" reg="Linoclostis">Linoclostis</tp:taxon-name-part><tp:taxon-name-part taxon-name-part-type="species" reg="gonatias">gonatias</tp:taxon-name-part></tp:taxon-name></italic>. The species described in that literature is a pest of tea (<italic><tp:taxon-name><tp:taxon-name-part taxon-name-part-type="genus" reg="Camellia">C.</tp:taxon-name-part><tp:taxon-name-part taxon-name-part-type="species" reg="sinensis">sinensis</tp:taxon-name-part></tp:taxon-name></italic>) and <italic><tp:taxon-name><tp:taxon-name-part taxon-name-part-type="genus" reg="Camellia">C.</tp:taxon-name-part><tp:taxon-name-part taxon-name-part-type="species" reg="oleifera">oleifera</tp:taxon-name-part></tp:taxon-name></italic> (<tp:taxon-name><tp:taxon-name-part taxon-name-part-type="family">Theaceae</tp:taxon-name-part></tp:taxon-name>), the larva boring into the shoots. Male adults, and less frequently females, attracted to lights at night. Found recently in secondary woodland and at the edge of a village adjoining secondary woodland. Adults have been found in May, July, and September. The adult has a strongly tectiform resting posture (Figs <xref ref-type="fig" rid="F5">30</xref>, <xref ref-type="fig" rid="F5">31</xref>).</p></tp:treatment-sec><tp:treatment-sec sec-type="distribution" id="SECID0E2NAK"><title>Distribution.</title><p>China. The type and Meyrick’s other two specimens were from Shanghai and Hangzhou. Though misidentified, this is the species which has been reported (see paragraph above) as a pest in China. It is also widely distributed in Hong Kong.</p></tp:treatment-sec><tp:treatment-sec sec-type="material" id="SECID0EAOAK"><title>Additional material examined</title><p><bold>(12</bold>♂, <bold>4</bold>♀) . • 1♂ Nam Chung Valley, Hong Kong, China, <named-content xmlns:xlink="http://www.w3.org/1999/xlink" content-type="dwc:verbatimCoordinates" xlink:type="simple"><named-content content-type="geo-json" specific-use="{&#34;type&#34;:&#34;Point&#34;,&#34;coordinates&#34;:[114.210000,22.512000]}" id="NCID0ENOAK" xlink:type="simple">22.512N, 114.21E</named-content></named-content>, 11 May 2017, M. Sterling leg., specimen no. NHMUK010219679, slide no. NHMUK010316399, MSterling043, Process ID <ext-link xmlns:xlink="http://www.w3.org/1999/xlink" xlink:href="https://portal.boldsystems.org/record/METAT023-18" ext-link-type="uri" xlink:type="simple">METAT023-18</ext-link> (307 bp); • 1♂ Hong Kong, Victoria Peak, viii.1993, leg. A. Galsworthy, specimen no. NHMUK010923140, slide no. NHMUK014331349; • 1♂ Hong Kong, Tai Po Kau Headland, New Territories, <named-content xmlns:xlink="http://www.w3.org/1999/xlink" content-type="dwc:verbatimCoordinates" xlink:type="simple"><named-content content-type="geo-json" specific-use="{&#34;type&#34;:&#34;Point&#34;,&#34;coordinates&#34;:[114.192000,22.436000]}" id="NCID0E1OAK" xlink:type="simple">22.436N 114.192E</named-content></named-content>, 65 m, 06 May 2017, leg. M.J. Sterling, specimen no. NHMUK013700108, slide no. NHMUK014331350, MSterling044, Process ID <ext-link xmlns:xlink="http://www.w3.org/1999/xlink" xlink:href="https://portal.boldsystems.org/record/METAT024-18" ext-link-type="uri" xlink:type="simple">METAT024-18</ext-link>; • 1♂ Hong Kong, Tai Yeung Che, Tai Po, New Territories, <named-content xmlns:xlink="http://www.w3.org/1999/xlink" content-type="dwc:verbatimCoordinates" xlink:type="simple"><named-content content-type="geo-json" specific-use="{&#34;type&#34;:&#34;Point&#34;,&#34;coordinates&#34;:[114.128000,22.447000]}" id="NCID0EHPAK" xlink:type="simple">22.447N 114.128E</named-content></named-content>, 65 m, 5 May 2017, leg. M.J. Sterling, specimen no. NHMUK013700109, slide no. NHMUK014331351; • 2♂ Hong Kong, Victoria Peak, May 1993, leg. A. Galsworthy, specimen nos. NHMUK010922993, NHMUK013700107; • 1♂ Hong Kong Tai Yeung Che, Tai Po, New Territories, <named-content xmlns:xlink="http://www.w3.org/1999/xlink" content-type="dwc:verbatimCoordinates" xlink:type="simple"><named-content content-type="geo-json" specific-use="{&#34;type&#34;:&#34;Point&#34;,&#34;coordinates&#34;:[114.128000,22.447000]}" id="NCID0EPPAK" xlink:type="simple">22.447N 114.128E</named-content></named-content>, 65 m, 1 May 2017, leg. M.J. Sterling, specimen no. NHMUK013700106, MSterling042, Process ID <ext-link xmlns:xlink="http://www.w3.org/1999/xlink" xlink:href="https://portal.boldsystems.org/record/METAT022-18" ext-link-type="uri" xlink:type="simple">METAT022-18</ext-link>; • 1♂ Hong Kong, Ng Tung Chai, N. Territories, <named-content xmlns:xlink="http://www.w3.org/1999/xlink" content-type="dwc:verbatimCoordinates" xlink:type="simple"><named-content content-type="geo-json" specific-use="{&#34;type&#34;:&#34;Point&#34;,&#34;coordinates&#34;:[114.124000,22.436000]}" id="NCID0E3PAK" xlink:type="simple">22.436N 114.124E</named-content></named-content>, 135 m, 8 June 2018, leg. M.J. Sterling, specimen no. NHMUK010219723, slide no. NHMUK014331358; • 2♂ Hong Kong, Tai Mong Sai, Sai Kung, <named-content xmlns:xlink="http://www.w3.org/1999/xlink" content-type="dwc:verbatimCoordinates" xlink:type="simple"><named-content content-type="geo-json" specific-use="{&#34;type&#34;:&#34;Point&#34;,&#34;coordinates&#34;:[114.303000,22.405000]}" id="NCID0EEQAK" xlink:type="simple">22.405N 114.303E</named-content></named-content>, 140 m, 24 April 2013, M.J. Sterling leg., specimen nos. NHMUK013700104, NHMUK013700105; • 1♂ Hong Kong, Tai Tam, Hong Kong Island, 20 m, 10.09.1995, leg. M.J. Sterling, specimen no. NHMUK013700103; • 1♂ Hong Kong, Ng Tung Chai, N. Territories, <named-content xmlns:xlink="http://www.w3.org/1999/xlink" content-type="dwc:verbatimCoordinates" xlink:type="simple"><named-content content-type="geo-json" specific-use="{&#34;type&#34;:&#34;Point&#34;,&#34;coordinates&#34;:[114.124000,22.436000]}" id="NCID0EMQAK" xlink:type="simple">22.436N 114.124E</named-content></named-content>, 135 m, 2 May 2017, leg. M.J. Sterling, specimen no. NHMUK013700102; • 1♀ Hong Kong, China, Kadoorie Institute, New Territories, <named-content xmlns:xlink="http://www.w3.org/1999/xlink" content-type="dwc:verbatimCoordinates" xlink:type="simple"><named-content content-type="geo-json" specific-use="{&#34;type&#34;:&#34;Point&#34;,&#34;coordinates&#34;:[114.113000,22.428000]}" id="NCID0EUQAK" xlink:type="simple">22.428N 114.113E</named-content></named-content>, 200 m, leg. M.J. Sterling, specimen no. NHMUK010219702, slide no. NHMUK014331352, MSterling045, Process ID <ext-link xmlns:xlink="http://www.w3.org/1999/xlink" xlink:href="https://portal.boldsystems.org/record/METAT025-18" ext-link-type="uri" xlink:type="simple">METAT025-18</ext-link>; • 1♀ Hangchow (= Hangzhou), China. JFC 5.7.25, specimen no. NHMUK010219725, slide no. NHMUK014331353; • 1♀ Hong Kong, China, Tai Yeung Che, Tai Po, New Territories, <named-content xmlns:xlink="http://www.w3.org/1999/xlink" content-type="dwc:verbatimCoordinates" xlink:type="simple"><named-content content-type="geo-json" specific-use="{&#34;type&#34;:&#34;Point&#34;,&#34;coordinates&#34;:[114.128000,22.447000]}" id="NCID0EBRAK" xlink:type="simple">22.447N 114.128E</named-content></named-content>, 65 m, 5 May 2017, leg. M.J. Sterling, specimen no. NHMUK010923242, slide no. NHMUK014331355; • 1♀ Hong Kong, China, Tai Lam Wu, Sai Kung, <named-content xmlns:xlink="http://www.w3.org/1999/xlink" content-type="dwc:verbatimCoordinates" xlink:type="simple"><named-content content-type="geo-json" specific-use="{&#34;type&#34;:&#34;Point&#34;,&#34;coordinates&#34;:[114.303000,22.405000]}" id="NCID0EJRAK" xlink:type="simple">22.405N 114.303E</named-content></named-content>, 90 m, 31.05.2018, leg. M.J. Sterling, specimen no. NHMUK010923248, slide no. NHMUK014331354.</p></tp:treatment-sec><tp:treatment-sec sec-type="remarks" id="SECID0EORAK"><title>Remarks.</title><p>The type of <italic><tp:taxon-name><tp:taxon-name-part taxon-name-part-type="genus" reg="Athrypsiastis">Athrypsiastis</tp:taxon-name-part><tp:taxon-name-part taxon-name-part-type="species" reg="salva">salva</tp:taxon-name-part></tp:taxon-name></italic> Meyrick, 1932 was a male from Shanghai, China. The type was designated by Meyrick and, according to the original description, it is in the Caradja collection. Following the death of Prince Aristide Caradja, his collection was deposited with the Muzeul National de Istorie Naturala “Grigore Antipa” in Bucharest, Romania. <xref ref-type="bibr" rid="B51">Popescu-Gorj (1992)</xref> produced a catalogue of the <tp:taxon-name><tp:taxon-name-part taxon-name-part-type="order">Lepidoptera</tp:taxon-name-part></tp:taxon-name> types held in the collections of this museum and there is no reference to that type in this catalogue. The museum also has on its website a list of the <tp:taxon-name><tp:taxon-name-part taxon-name-part-type="order">Lepidoptera</tp:taxon-name-part></tp:taxon-name> types which it holds and there is no reference to this type on the website. We have corresponded with Dr Mihai Stanescu, the current collection manager for <tp:taxon-name><tp:taxon-name-part taxon-name-part-type="order">Lepidoptera</tp:taxon-name-part></tp:taxon-name> at the museum, who kindly sent us a copy of the original description of <italic><tp:taxon-name><tp:taxon-name-part taxon-name-part-type="genus" reg="Athrypsiastis">A.</tp:taxon-name-part><tp:taxon-name-part taxon-name-part-type="species" reg="salva">salva</tp:taxon-name-part></tp:taxon-name></italic> which was annotated by Popescu-Gorj while preparing his Catalogue. The words “Atrypsiastis <tp:taxon-name><tp:taxon-name-part taxon-name-part-type="genus" reg="Topiris"/><tp:taxon-name-part taxon-name-part-type="species" reg="salva">salva</tp:taxon-name-part></tp:taxon-name> sp. nov.” [sic] are underlined in red; the words “Type in coll. Caradja” are underlined in pencil; and the word “Holotype” has been inserted in the margin in pencil. Popescu-Gorj was therefore clearly aware that this type should have been held at this museum and the absence of any reference to it in his Catalogue indicates that he was not able to locate it. Dr Stanescu has conducted a further search for the specimen but has not found it.</p><p>Meyrick’s original description mentions a further example from China which was probably this species, although it contains no further details of the specimen. There are two specimens in the <named-content xmlns:xlink="http://www.w3.org/1999/xlink" content-type="dwc:institutional_code" xlink:title="Natural History Museum" xlink:href="http://grbio.org/institution/natural-history-museum-london" xlink:type="simple">NHMUK</named-content> from Meyrick’s collection which are labelled <italic><tp:taxon-name><tp:taxon-name-part taxon-name-part-type="genus" reg="Athrypsiastis">Athrypsiastis</tp:taxon-name-part><tp:taxon-name-part taxon-name-part-type="species" reg="salva">salva</tp:taxon-name-part></tp:taxon-name></italic> (a male and a female), both collected from Hangchow (= Hangzhou), China. The only other white xyloryctid moth from China in the <named-content xmlns:xlink="http://www.w3.org/1999/xlink" content-type="dwc:institutional_code" xlink:title="Natural History Museum" xlink:href="http://grbio.org/institution/natural-history-museum-london" xlink:type="simple">NHMUK</named-content> collection, acquired from the Meyrick collection, is the type of <italic><tp:taxon-name><tp:taxon-name-part taxon-name-part-type="genus" reg="Metathrinca">Metathrinca</tp:taxon-name-part><tp:taxon-name-part taxon-name-part-type="species" reg="intacta">intacta</tp:taxon-name-part></tp:taxon-name></italic> Meyrick, 1938. It can therefore be strongly presumed that one of the ‘<italic><tp:taxon-name><tp:taxon-name-part taxon-name-part-type="genus" reg="Athrypsiastis">Athrypsiastis</tp:taxon-name-part><tp:taxon-name-part taxon-name-part-type="species" reg="salva">salva</tp:taxon-name-part></tp:taxon-name></italic>’ from the Meyrick collection is the other specimen referred to by Meyrick in his original description.</p><p>We have dissected both the male and the female and both have the distinctive <italic><tp:taxon-name><tp:taxon-name-part taxon-name-part-type="genus" reg="Topiris">Topiris</tp:taxon-name-part></tp:taxon-name></italic> genitalia (in the case of the male typical of those of the <italic><tp:taxon-name><tp:taxon-name-part taxon-name-part-type="genus" reg="Topiris"/><tp:taxon-name-part taxon-name-part-type="species" reg="salva">salva</tp:taxon-name-part></tp:taxon-name></italic> group). Also, both the genitalia of the male and the female are identical to the male and female genitalia of recent materials within the study group, collected from Hong Kong, China, for which DNA barcodes have been obtained. We have designated a barcoded male from Hong Kong as the neotype of <italic><tp:taxon-name><tp:taxon-name-part taxon-name-part-type="genus" reg="Topiris">Topiris</tp:taxon-name-part><tp:taxon-name-part taxon-name-part-type="species" reg="salva">salva</tp:taxon-name-part></tp:taxon-name></italic> (Meyrick, 1932) and the male specimen from the Meyrick collection as a paraneotype.</p><p>The small white forms with no significant markings appear externally to be different to the larger off-white-coloured forms with greyish colouration in the thicker scaling on the dorsum but the genitalia are the same and the sequenced specimens of both forms provided the same haplotype.</p><p>In our view Meyrick’s etymology is as follows: <italic><tp:taxon-name><tp:taxon-name-part taxon-name-part-type="genus" reg="Topiris"/><tp:taxon-name-part taxon-name-part-type="species" reg="salva">salva</tp:taxon-name-part></tp:taxon-name></italic> (Meyrick, 1932) — from <italic>salvare</italic> (lat.) to save; <italic><tp:taxon-name><tp:taxon-name-part taxon-name-part-type="genus" reg="Topiris"/><tp:taxon-name-part taxon-name-part-type="species" reg="salva">salva</tp:taxon-name-part></tp:taxon-name></italic> is the present active imperative, e.g., ‘<tp:taxon-name><tp:taxon-name-part taxon-name-part-type="genus" reg="Topiris"/><tp:taxon-name-part taxon-name-part-type="species" reg="salva">salva</tp:taxon-name-part></tp:taxon-name> me fons pietatis’ from the Latin requiem mass. It is however likely to be a reference to Christ the Saviour, who is traditionally depicted clothed in white. Although this species is slightly variable, in Meyrick’s original description the type specimen was white.</p><p><italic><tp:taxon-name><tp:taxon-name-part taxon-name-part-type="genus" reg="Athrypsiastis">Athrypsiastis</tp:taxon-name-part><tp:taxon-name-part taxon-name-part-type="species" reg="salva">salva</tp:taxon-name-part></tp:taxon-name></italic> Meyrick, 1932 falls within the <italic><tp:taxon-name><tp:taxon-name-part taxon-name-part-type="genus" reg="Topiris">Topiris</tp:taxon-name-part></tp:taxon-name></italic> clade (Figs <xref ref-type="fig" rid="F1">1</xref>–<xref ref-type="fig" rid="F3">3</xref>). We therefore combine <italic><tp:taxon-name><tp:taxon-name-part taxon-name-part-type="genus" reg="Athrypsiastis">A.</tp:taxon-name-part><tp:taxon-name-part taxon-name-part-type="species" reg="salva">salva</tp:taxon-name-part></tp:taxon-name></italic> Meyrick, 1932 as <italic><tp:taxon-name><tp:taxon-name-part taxon-name-part-type="genus" reg="Topiris">T.</tp:taxon-name-part><tp:taxon-name-part taxon-name-part-type="species" reg="salva">salva</tp:taxon-name-part></tp:taxon-name></italic> (Meyrick, 1932).</p><p>For the reasons set out in the Discussion section, the Chinese pest species on <italic><tp:taxon-name><tp:taxon-name-part taxon-name-part-type="genus" reg="Camellia">Camellia</tp:taxon-name-part><tp:taxon-name-part taxon-name-part-type="species" reg="oleifera">oleifera</tp:taxon-name-part></tp:taxon-name></italic> (<tp:taxon-name><tp:taxon-name-part taxon-name-part-type="family">Theaceae</tp:taxon-name-part></tp:taxon-name>) and tea reported as <italic><tp:taxon-name><tp:taxon-name-part taxon-name-part-type="genus" reg="Linoclostis">Linoclostis</tp:taxon-name-part><tp:taxon-name-part taxon-name-part-type="species" reg="gonatias">gonatias</tp:taxon-name-part></tp:taxon-name></italic> in <xref ref-type="bibr" rid="B23">Han et al. (2007)</xref> and <xref ref-type="bibr" rid="B59">Su et al. (2020)</xref> is <italic><tp:taxon-name><tp:taxon-name-part taxon-name-part-type="genus" reg="Topiris">Topiris</tp:taxon-name-part><tp:taxon-name-part taxon-name-part-type="species" reg="salva">salva</tp:taxon-name-part></tp:taxon-name></italic> (Meyrick) and not <italic><tp:taxon-name><tp:taxon-name-part taxon-name-part-type="genus" reg="Linoclostis">L.</tp:taxon-name-part><tp:taxon-name-part taxon-name-part-type="species" reg="gonatias">gonatias</tp:taxon-name-part></tp:taxon-name></italic> Meyrick (the latter being known only from the female type specimen).</p></tp:treatment-sec><tp:treatment-sec><!--Section generated to contain objects referenced in tp:taxon-treatment.--><fig id="F4" position="float" orientation="portrait"><object-id xmlns:xlink="http://www.w3.org/1999/xlink" content-type="doi" xlink:type="simple">10.3897/zookeys.1229.119155.figures4-21</object-id><object-id xmlns:xlink="http://www.w3.org/1999/xlink" content-type="arpha" xlink:type="simple">2E539B06-BF15-52A2-A0E2-E1B6DFD852EE</object-id><label>Figures 4–21.</label><caption><p>Dorsal images of <italic><tp:taxon-name><tp:taxon-name-part taxon-name-part-type="genus" reg="Topiris">Topiris</tp:taxon-name-part></tp:taxon-name></italic> spp. <bold>4</bold><italic><tp:taxon-name><tp:taxon-name-part taxon-name-part-type="genus" reg="Topiris">Topiris</tp:taxon-name-part><tp:taxon-name-part taxon-name-part-type="species" reg="candidella">candidella</tp:taxon-name-part></tp:taxon-name></italic> Walker, 1863, holotype ♂ <bold>5</bold><italic><tp:taxon-name><tp:taxon-name-part taxon-name-part-type="genus" reg="Topiris">T.</tp:taxon-name-part><tp:taxon-name-part taxon-name-part-type="species" reg="candidella">candidella</tp:taxon-name-part></tp:taxon-name></italic>, Sarawak, leg. A.R. Wallace, ♂ <bold>6</bold><italic><tp:taxon-name><tp:taxon-name-part taxon-name-part-type="genus" reg="Topiris">T.</tp:taxon-name-part><tp:taxon-name-part taxon-name-part-type="species" reg="candidella">candidella</tp:taxon-name-part></tp:taxon-name></italic>, Brunei, ♂ <bold>7</bold><italic><tp:taxon-name><tp:taxon-name-part taxon-name-part-type="genus" reg="Topiris">T.</tp:taxon-name-part><tp:taxon-name-part taxon-name-part-type="species" reg="cinderella">cinderella</tp:taxon-name-part></tp:taxon-name></italic> sp. nov., paratype ♂ <bold>8</bold><italic><tp:taxon-name><tp:taxon-name-part taxon-name-part-type="genus" reg="Topiris">T.</tp:taxon-name-part><tp:taxon-name-part taxon-name-part-type="species" reg="ochrotincta">ochrotincta</tp:taxon-name-part></tp:taxon-name></italic> sp. nov., holotype ♂ <bold>9</bold><italic><tp:taxon-name><tp:taxon-name-part taxon-name-part-type="genus" reg="Topiris">T.</tp:taxon-name-part><tp:taxon-name-part taxon-name-part-type="species" reg="schneeweissella">schneeweissella</tp:taxon-name-part></tp:taxon-name></italic> sp. nov., holotype ♂ <bold>10</bold><italic><tp:taxon-name><tp:taxon-name-part taxon-name-part-type="genus" reg="Topiris">T.</tp:taxon-name-part><tp:taxon-name-part taxon-name-part-type="species" reg="sericella">sericella</tp:taxon-name-part></tp:taxon-name></italic> sp. nov., holotype ♂ <bold>11</bold><italic><tp:taxon-name><tp:taxon-name-part taxon-name-part-type="genus" reg="Topiris">T.</tp:taxon-name-part><tp:taxon-name-part taxon-name-part-type="species" reg="salva">salva</tp:taxon-name-part></tp:taxon-name></italic> (Meyrick, 1932), comb. nov., neotype ♂ <bold>12</bold><italic><tp:taxon-name><tp:taxon-name-part taxon-name-part-type="genus" reg="Topiris">T.</tp:taxon-name-part><tp:taxon-name-part taxon-name-part-type="species" reg="salva">salva</tp:taxon-name-part></tp:taxon-name></italic> (Meyrick, 1932), comb. nov., paraneotype ♂ <bold>13</bold><italic><tp:taxon-name><tp:taxon-name-part taxon-name-part-type="genus" reg="Topiris">T.</tp:taxon-name-part><tp:taxon-name-part taxon-name-part-type="species" reg="salva">salva</tp:taxon-name-part></tp:taxon-name></italic>, ♂ <bold>14</bold><italic><tp:taxon-name><tp:taxon-name-part taxon-name-part-type="genus" reg="Topiris">T.</tp:taxon-name-part><tp:taxon-name-part taxon-name-part-type="species" reg="albogrisella">albogrisella</tp:taxon-name-part></tp:taxon-name></italic> sp. nov., holotype ♂ <bold>15</bold><italic><tp:taxon-name><tp:taxon-name-part taxon-name-part-type="genus" reg="Topiris">T.</tp:taxon-name-part><tp:taxon-name-part taxon-name-part-type="species" reg="lacteella">lacteella</tp:taxon-name-part></tp:taxon-name></italic> sp. nov., paratype ♂ <bold>16</bold><italic><tp:taxon-name><tp:taxon-name-part taxon-name-part-type="genus" reg="Topiris">T.</tp:taxon-name-part><tp:taxon-name-part taxon-name-part-type="species" reg="madonna">madonna</tp:taxon-name-part></tp:taxon-name></italic> sp. nov., holotype ♂ <bold>17</bold><italic><tp:taxon-name><tp:taxon-name-part taxon-name-part-type="genus" reg="Topiris">T.</tp:taxon-name-part><tp:taxon-name-part taxon-name-part-type="species" reg="meyricki">meyricki</tp:taxon-name-part></tp:taxon-name></italic> sp. nov., holotype ♂ <bold>18</bold><italic><tp:taxon-name><tp:taxon-name-part taxon-name-part-type="genus" reg="Topiris">T.</tp:taxon-name-part><tp:taxon-name-part taxon-name-part-type="species" reg="sampitella">sampitella</tp:taxon-name-part></tp:taxon-name></italic> (Lvovsky, 2014), comb. nov., holotype ♂ <bold>19</bold><italic><tp:taxon-name><tp:taxon-name-part taxon-name-part-type="genus" reg="Topiris">T.</tp:taxon-name-part><tp:taxon-name-part taxon-name-part-type="species" reg="thunbergella">thunbergella</tp:taxon-name-part></tp:taxon-name></italic> sp. nov., holotype ♂ <bold>20</bold><italic><tp:taxon-name><tp:taxon-name-part taxon-name-part-type="genus" reg="Topiris">T.</tp:taxon-name-part><tp:taxon-name-part taxon-name-part-type="species" reg="albidella">albidella</tp:taxon-name-part></tp:taxon-name></italic> sp. nov., holotype ♂ <bold>21</bold><italic><tp:taxon-name><tp:taxon-name-part taxon-name-part-type="genus" reg="Topiris">T.</tp:taxon-name-part><tp:taxon-name-part taxon-name-part-type="species" reg="digiticosta">digiticosta</tp:taxon-name-part></tp:taxon-name></italic> sp. nov., holotype ♂. Scale bar: 10 mm.</p></caption><graphic xmlns:xlink="http://www.w3.org/1999/xlink" xlink:href="zookeys-1229-297_article-119155__-g004.jpg" position="float" orientation="portrait" xlink:type="simple" id="oo_1269568.jpg"><uri content-type="original_file" xlink:type="simple">https://binary.pensoft.net/fig/1269568</uri></graphic></fig><fig id="F5" position="float" orientation="portrait"><object-id xmlns:xlink="http://www.w3.org/1999/xlink" content-type="doi" xlink:type="simple">10.3897/zookeys.1229.119155.figures22-31</object-id><object-id xmlns:xlink="http://www.w3.org/1999/xlink" content-type="arpha" xlink:type="simple">706D41D5-2835-507C-BAE1-C7132DEF485E</object-id><label>Figures 22–31.</label><caption><p>Dorsal images of <italic><tp:taxon-name><tp:taxon-name-part taxon-name-part-type="genus" reg="Topiris">Topiris</tp:taxon-name-part></tp:taxon-name></italic>, <italic><tp:taxon-name><tp:taxon-name-part taxon-name-part-type="genus" reg="Athrypsiastis">Athrypsiastis</tp:taxon-name-part></tp:taxon-name></italic> and <italic><tp:taxon-name><tp:taxon-name-part taxon-name-part-type="genus" reg="Paralecta">Paralecta</tp:taxon-name-part></tp:taxon-name></italic> spp. <bold>22</bold><italic><tp:taxon-name><tp:taxon-name-part taxon-name-part-type="genus" reg="Topiris">Topiris</tp:taxon-name-part></tp:taxon-name></italic> RMNH.INS.20000 <bold>23</bold><italic><tp:taxon-name><tp:taxon-name-part taxon-name-part-type="genus" reg="Athrypsiastis">Athrypsiastis</tp:taxon-name-part><tp:taxon-name-part taxon-name-part-type="species" reg="phaeoleuca">phaeoleuca</tp:taxon-name-part></tp:taxon-name></italic> Meyrick, 1910, holotype ♂ <bold>24</bold><italic><tp:taxon-name><tp:taxon-name-part taxon-name-part-type="genus" reg="Athrypsiastis">A.</tp:taxon-name-part><tp:taxon-name-part taxon-name-part-type="species" reg="cheesmanae">cheesmanae</tp:taxon-name-part></tp:taxon-name></italic> sp. nov., paratype ♂ <bold>25</bold><italic><tp:taxon-name><tp:taxon-name-part taxon-name-part-type="genus" reg="Athrypsiastis">A.</tp:taxon-name-part><tp:taxon-name-part taxon-name-part-type="species" reg="edelweissella">edelweissella</tp:taxon-name-part></tp:taxon-name></italic> sp. nov., holotype ♂ <bold>26</bold><italic><tp:taxon-name><tp:taxon-name-part taxon-name-part-type="genus" reg="Athrypsiastis">A.</tp:taxon-name-part><tp:taxon-name-part taxon-name-part-type="species" reg="halmaherella">halmaherella</tp:taxon-name-part></tp:taxon-name></italic> (Lvovsky, 2014), comb. nov., holotype ♂ <bold>27</bold><italic><tp:taxon-name><tp:taxon-name-part taxon-name-part-type="genus" reg="Athrypsiastis">A.</tp:taxon-name-part><tp:taxon-name-part taxon-name-part-type="species" reg="penumbrella">penumbrella</tp:taxon-name-part></tp:taxon-name></italic> sp. nov., holotype ♂ <bold>28</bold><italic><tp:taxon-name><tp:taxon-name-part taxon-name-part-type="genus" reg="Athrypsiastis">A.</tp:taxon-name-part><tp:taxon-name-part taxon-name-part-type="species" reg="symmetra">symmetra</tp:taxon-name-part></tp:taxon-name></italic> Meyrick, 1915, ♂ <bold>29</bold><italic><tp:taxon-name><tp:taxon-name-part taxon-name-part-type="genus" reg="Paralecta">Paralecta</tp:taxon-name-part><tp:taxon-name-part taxon-name-part-type="species" reg="rosiflora">rosiflora</tp:taxon-name-part></tp:taxon-name></italic> (Meyrick, 1930), comb. nov., holotype <bold>30</bold><italic><tp:taxon-name><tp:taxon-name-part taxon-name-part-type="genus" reg="Topiris">Topiris</tp:taxon-name-part><tp:taxon-name-part taxon-name-part-type="species" reg="salva">salva</tp:taxon-name-part></tp:taxon-name></italic> (Meyrick, 1932) ♀ <bold>31</bold><italic><tp:taxon-name><tp:taxon-name-part taxon-name-part-type="genus" reg="Topiris">T.</tp:taxon-name-part><tp:taxon-name-part taxon-name-part-type="species" reg="salva">salva</tp:taxon-name-part></tp:taxon-name></italic> ♀. Scale bars: 10 mm (<bold>22–29</bold>).</p></caption><graphic xmlns:xlink="http://www.w3.org/1999/xlink" xlink:href="zookeys-1229-297_article-119155__-g005.jpg" position="float" orientation="portrait" xlink:type="simple" id="oo_1269569.jpg"><uri content-type="original_file" xlink:type="simple">https://binary.pensoft.net/fig/1269569</uri></graphic></fig><fig id="F6" position="float" orientation="portrait"><object-id xmlns:xlink="http://www.w3.org/1999/xlink" content-type="doi" xlink:type="simple">10.3897/zookeys.1229.119155.figures32-39</object-id><object-id xmlns:xlink="http://www.w3.org/1999/xlink" content-type="arpha" xlink:type="simple">CA8AAC7E-D6C9-572A-B76B-AA92A02681E0</object-id><label>Figures 32–39.</label><caption><p>Male genitalia of <italic><tp:taxon-name><tp:taxon-name-part taxon-name-part-type="genus" reg="Topiris">Topiris</tp:taxon-name-part></tp:taxon-name></italic> spp. <bold>32A, B</bold><italic><tp:taxon-name><tp:taxon-name-part taxon-name-part-type="genus" reg="Topiris">T.</tp:taxon-name-part><tp:taxon-name-part taxon-name-part-type="species" reg="candidella">candidella</tp:taxon-name-part></tp:taxon-name></italic> Walker, 1863, Brunei, slide no. NHMUK010316445 <bold>33A, B</bold><italic><tp:taxon-name><tp:taxon-name-part taxon-name-part-type="genus" reg="Topiris">T.</tp:taxon-name-part><tp:taxon-name-part taxon-name-part-type="species" reg="candidella">candidella</tp:taxon-name-part></tp:taxon-name></italic>, Sarawak, slide no. NHMUK014331342 <bold>34</bold><italic><tp:taxon-name><tp:taxon-name-part taxon-name-part-type="genus" reg="Topiris">T.</tp:taxon-name-part><tp:taxon-name-part taxon-name-part-type="species" reg="cinderella">cinderella</tp:taxon-name-part></tp:taxon-name></italic> sp. nov. <bold>A</bold> holotype, slide no. NHMUK010316400 <bold>B</bold> paratype, slide no. NHMUK010316448 <bold>35A, B</bold><italic><tp:taxon-name><tp:taxon-name-part taxon-name-part-type="genus" reg="Topiris">T.</tp:taxon-name-part><tp:taxon-name-part taxon-name-part-type="species" reg="ochrotincta">ochrotincta</tp:taxon-name-part></tp:taxon-name></italic> sp. nov., holotype, slide no. NHMUK010316401 <bold>36A, B</bold><italic><tp:taxon-name><tp:taxon-name-part taxon-name-part-type="genus" reg="Topiris">T.</tp:taxon-name-part><tp:taxon-name-part taxon-name-part-type="species" reg="schneeweissella">schneeweissella</tp:taxon-name-part></tp:taxon-name></italic> sp. nov., holotype, slide no. NHMUK010316358 <bold>37A, B</bold><italic><tp:taxon-name><tp:taxon-name-part taxon-name-part-type="genus" reg="Topiris">T.</tp:taxon-name-part><tp:taxon-name-part taxon-name-part-type="species" reg="sericella">sericella</tp:taxon-name-part></tp:taxon-name></italic> sp. nov., holotype, slide no. NHMUK010316873 <bold>38A, B</bold><italic><tp:taxon-name><tp:taxon-name-part taxon-name-part-type="genus" reg="Topiris">T.</tp:taxon-name-part><tp:taxon-name-part taxon-name-part-type="species" reg="salva">salva</tp:taxon-name-part></tp:taxon-name></italic> (Meyrick, 1932), comb. nov., slide no. NHMUK010316399 <bold>39A, B</bold><italic><tp:taxon-name><tp:taxon-name-part taxon-name-part-type="genus" reg="Topiris">T.</tp:taxon-name-part><tp:taxon-name-part taxon-name-part-type="species" reg="salva">salva</tp:taxon-name-part></tp:taxon-name></italic> (Meyrick, 1932), comb. nov., paraneotype, slide no. NHMUK010316441. Scale bar: 1 mm.</p></caption><graphic xmlns:xlink="http://www.w3.org/1999/xlink" xlink:href="zookeys-1229-297_article-119155__-g006.jpg" position="float" orientation="portrait" xlink:type="simple" id="oo_1269570.jpg"><uri content-type="original_file" xlink:type="simple">https://binary.pensoft.net/fig/1269570</uri></graphic></fig><fig id="F9" position="float" orientation="portrait"><object-id xmlns:xlink="http://www.w3.org/1999/xlink" content-type="doi" xlink:type="simple">10.3897/zookeys.1229.119155.figures57-65</object-id><object-id xmlns:xlink="http://www.w3.org/1999/xlink" content-type="arpha" xlink:type="simple">EAC30D6D-ED7F-5ABD-93BF-B2B5CB5A1356</object-id><label>Figures 57–65.</label><caption><p>Female genitalia of <italic><tp:taxon-name><tp:taxon-name-part taxon-name-part-type="genus" reg="Topiris">Topiris</tp:taxon-name-part></tp:taxon-name></italic> and <italic><tp:taxon-name><tp:taxon-name-part taxon-name-part-type="genus" reg="Linoclostis">Linoclostis</tp:taxon-name-part></tp:taxon-name></italic> spp., wing preparations <bold>57</bold><italic><tp:taxon-name><tp:taxon-name-part taxon-name-part-type="genus" reg="Topiris">Topiris</tp:taxon-name-part><tp:taxon-name-part taxon-name-part-type="species" reg="candidella">candidella</tp:taxon-name-part></tp:taxon-name></italic> Walker, 1863, slide no. NHMUK014331340 <bold>58</bold><italic><tp:taxon-name><tp:taxon-name-part taxon-name-part-type="genus" reg="Topiris">T.</tp:taxon-name-part><tp:taxon-name-part taxon-name-part-type="species" reg="schneeweissella">schneeweissella</tp:taxon-name-part></tp:taxon-name></italic> sp. nov., paratype, slide no. NHMUK010316451 <bold>59</bold><italic><tp:taxon-name><tp:taxon-name-part taxon-name-part-type="genus" reg="Topiris">T.</tp:taxon-name-part><tp:taxon-name-part taxon-name-part-type="species" reg="salva">salva</tp:taxon-name-part></tp:taxon-name></italic> Meyrick, 1932, comb. nov., slide no. NHMUK014331352 <bold>60A</bold><italic><tp:taxon-name><tp:taxon-name-part taxon-name-part-type="genus" reg="Topiris">T.</tp:taxon-name-part><tp:taxon-name-part taxon-name-part-type="species" reg="albidella">albidella</tp:taxon-name-part></tp:taxon-name></italic> sp. nov., paratype, slide no. NHMUK010316865 <bold>60B</bold> corpus bursae imaged during preparation <bold>61</bold><italic><tp:taxon-name><tp:taxon-name-part taxon-name-part-type="genus" reg="Linoclostis">Linoclostis</tp:taxon-name-part><tp:taxon-name-part taxon-name-part-type="species" reg="gonatias">gonatias</tp:taxon-name-part></tp:taxon-name></italic> Meyrick, 1908, type, slide no. JFGC7678 <bold>62</bold><italic><tp:taxon-name><tp:taxon-name-part taxon-name-part-type="genus" reg="Topiris">T.</tp:taxon-name-part><tp:taxon-name-part taxon-name-part-type="species" reg="candidella">candidella</tp:taxon-name-part></tp:taxon-name></italic>, Brunei, slide no. NHMUK014331889 <bold>63</bold><italic><tp:taxon-name><tp:taxon-name-part taxon-name-part-type="genus" reg="Athrypsiastis">Athrypsiastis</tp:taxon-name-part><tp:taxon-name-part taxon-name-part-type="species" reg="cheesmanae">cheesmanae</tp:taxon-name-part></tp:taxon-name></italic> sp. nov., paratype, slide no. NHMUK014331890 <bold>64</bold><italic><tp:taxon-name><tp:taxon-name-part taxon-name-part-type="genus" reg="Topiris">T.</tp:taxon-name-part><tp:taxon-name-part taxon-name-part-type="species" reg="salva">salva</tp:taxon-name-part></tp:taxon-name></italic>, forewing venation slide no. NHMUK010316844 <bold>65</bold><italic><tp:taxon-name><tp:taxon-name-part taxon-name-part-type="genus" reg="Linoclostis">L.</tp:taxon-name-part><tp:taxon-name-part taxon-name-part-type="species" reg="gonatias">gonatias</tp:taxon-name-part></tp:taxon-name></italic>, type, forewing venation, slide no. JFGC7678. Scale bars: 2 mm (<bold>57–61</bold>).</p></caption><graphic xmlns:xlink="http://www.w3.org/1999/xlink" xlink:href="zookeys-1229-297_article-119155__-g009.jpg" position="float" orientation="portrait" xlink:type="simple" id="oo_1269573.jpg"><uri content-type="original_file" xlink:type="simple">https://binary.pensoft.net/fig/1269573</uri></graphic></fig><fig id="F10" position="float" orientation="portrait"><object-id xmlns:xlink="http://www.w3.org/1999/xlink" content-type="doi" xlink:type="simple">10.3897/zookeys.1229.119155.figures66-77</object-id><object-id xmlns:xlink="http://www.w3.org/1999/xlink" content-type="arpha" xlink:type="simple">39D0F161-4D0A-5F27-B238-E017E6C0CE3F</object-id><label>Figures 66–77.</label><caption><p><italic><tp:taxon-name><tp:taxon-name-part taxon-name-part-type="genus" reg="Topiris">Topiris</tp:taxon-name-part></tp:taxon-name></italic> and <italic><tp:taxon-name><tp:taxon-name-part taxon-name-part-type="genus" reg="Athrypsiastis">Athrypsiastis</tp:taxon-name-part></tp:taxon-name></italic>, pre-genital abdomens and selected genitalia characters (enlarged) <bold>66</bold><italic><tp:taxon-name><tp:taxon-name-part taxon-name-part-type="genus" reg="Topiris">Topiris</tp:taxon-name-part><tp:taxon-name-part taxon-name-part-type="species" reg="candidella">candidella</tp:taxon-name-part></tp:taxon-name></italic> Walker, 1863, Brunei, slide no. NHMUK014331344 <bold>67</bold><italic><tp:taxon-name><tp:taxon-name-part taxon-name-part-type="genus" reg="Athrypsiastis">Athrypsiastis</tp:taxon-name-part><tp:taxon-name-part taxon-name-part-type="species" reg="phaeoleuca">phaeoleuca</tp:taxon-name-part></tp:taxon-name></italic> Meyrick, 1910, slide no. NHMUK010316398 <bold>68</bold><italic><tp:taxon-name><tp:taxon-name-part taxon-name-part-type="genus" reg="Topiris">T.</tp:taxon-name-part><tp:taxon-name-part taxon-name-part-type="species" reg="meyricki">meyricki</tp:taxon-name-part></tp:taxon-name></italic> sp. nov., holotype, aedeagus, slide no. NHMUK010316359 <bold>69</bold><italic><tp:taxon-name><tp:taxon-name-part taxon-name-part-type="genus" reg="Topiris">T.</tp:taxon-name-part><tp:taxon-name-part taxon-name-part-type="species" reg="cinderella">cinderella</tp:taxon-name-part></tp:taxon-name></italic> sp. nov., aedeagus, slide no. NHMUK010316448 <bold>70</bold><italic><tp:taxon-name><tp:taxon-name-part taxon-name-part-type="genus" reg="Topiris">T.</tp:taxon-name-part><tp:taxon-name-part taxon-name-part-type="species" reg="albidella">albidella</tp:taxon-name-part></tp:taxon-name></italic> sp. nov., aedeagus, slide no. NHMUK014331359 <bold>71</bold><italic><tp:taxon-name><tp:taxon-name-part taxon-name-part-type="genus" reg="Athrypsiastis">A.</tp:taxon-name-part><tp:taxon-name-part taxon-name-part-type="species" reg="phaeoleuca">phaeoleuca</tp:taxon-name-part></tp:taxon-name></italic> Meyrick, 1910 holotype, aedeagus, slide no. NHMUK010316398 <bold>72</bold><italic><tp:taxon-name><tp:taxon-name-part taxon-name-part-type="genus" reg="Topiris">T.</tp:taxon-name-part><tp:taxon-name-part taxon-name-part-type="species" reg="salva">salva</tp:taxon-name-part></tp:taxon-name></italic> (Meyrick, 1932), antrum, slide no. NHMUK014331352 <bold>73</bold><italic><tp:taxon-name><tp:taxon-name-part taxon-name-part-type="genus" reg="Topiris">T.</tp:taxon-name-part><tp:taxon-name-part taxon-name-part-type="species" reg="salva">salva</tp:taxon-name-part></tp:taxon-name></italic> (Meyrick, 1932), corpus bursae, slide no. NHMUK014331352 <bold>74</bold><italic><tp:taxon-name><tp:taxon-name-part taxon-name-part-type="genus" reg="Topiris">T.</tp:taxon-name-part><tp:taxon-name-part taxon-name-part-type="species" reg="albidella">albidella</tp:taxon-name-part></tp:taxon-name></italic> sp. nov., holotype, uncus and gnathos, slide no. NHMUK010316354 <bold>75</bold><italic><tp:taxon-name><tp:taxon-name-part taxon-name-part-type="genus" reg="Topiris">T.</tp:taxon-name-part><tp:taxon-name-part taxon-name-part-type="species" reg="schneeweissella">schneeweissella</tp:taxon-name-part></tp:taxon-name></italic> sp. nov., holotype, uncus and gnathos, slide no. NHMUK010316358 <bold>76</bold><italic><tp:taxon-name><tp:taxon-name-part taxon-name-part-type="genus" reg="Athrypsiastis">Athrypsiastis</tp:taxon-name-part><tp:taxon-name-part taxon-name-part-type="species" reg="phaeoleuca">phaeoleuca</tp:taxon-name-part></tp:taxon-name></italic> Meyrick, 1910, holotype, uncus and gnathos, slide no. NHMUK010316398 <bold>77</bold><italic><tp:taxon-name><tp:taxon-name-part taxon-name-part-type="genus" reg="Topiris">T.</tp:taxon-name-part><tp:taxon-name-part taxon-name-part-type="species" reg="cinderella">cinderella</tp:taxon-name-part></tp:taxon-name></italic> sp. nov., holotype, vinculum, slide no. NHMUK010316400. Scale bars: 2 mm (<bold>66, 67</bold>).</p></caption><graphic xmlns:xlink="http://www.w3.org/1999/xlink" xlink:href="zookeys-1229-297_article-119155__-g010.jpg" position="float" orientation="portrait" xlink:type="simple" id="oo_1269574.jpg"><uri content-type="original_file" xlink:type="simple">https://binary.pensoft.net/fig/1269574</uri></graphic></fig><fig id="F7" position="float" orientation="portrait"><object-id xmlns:xlink="http://www.w3.org/1999/xlink" content-type="doi" xlink:type="simple">10.3897/zookeys.1229.119155.figures40-47</object-id><object-id xmlns:xlink="http://www.w3.org/1999/xlink" content-type="arpha" xlink:type="simple">A0E6ED71-D07F-54C5-B0B6-B7D15A55FA2D</object-id><label>Figures 40–47.</label><caption><p>Male genitalia of <italic><tp:taxon-name><tp:taxon-name-part taxon-name-part-type="genus" reg="Topiris">Topiris</tp:taxon-name-part></tp:taxon-name></italic> spp. <bold>40</bold><italic><tp:taxon-name><tp:taxon-name-part taxon-name-part-type="genus" reg="Topiris">T.</tp:taxon-name-part><tp:taxon-name-part taxon-name-part-type="species" reg="albogrisella">albogrisella</tp:taxon-name-part></tp:taxon-name></italic> sp. nov. <bold>A</bold> paratype, slide no. NHMUK010316437 <bold>B</bold> holotype, slide no. NHMUK010316356 <bold>41A, B</bold><italic><tp:taxon-name><tp:taxon-name-part taxon-name-part-type="genus" reg="Topiris">T.</tp:taxon-name-part><tp:taxon-name-part taxon-name-part-type="species" reg="lacteella">lacteella</tp:taxon-name-part></tp:taxon-name></italic> sp. nov., holotype, slide no. NHMUK010316362 <bold>42A, B</bold><italic><tp:taxon-name><tp:taxon-name-part taxon-name-part-type="genus" reg="Topiris">T.</tp:taxon-name-part><tp:taxon-name-part taxon-name-part-type="species" reg="madonna">madonna</tp:taxon-name-part></tp:taxon-name></italic> sp. nov., holotype, slide no. NHMUK010316357 <bold>43A, B</bold><italic><tp:taxon-name><tp:taxon-name-part taxon-name-part-type="genus" reg="Topiris">T.</tp:taxon-name-part><tp:taxon-name-part taxon-name-part-type="species" reg="meyricki">meyricki</tp:taxon-name-part></tp:taxon-name></italic> sp. nov., holotype, slide no. NHMUK010316359 <bold>44A, B</bold><italic><tp:taxon-name><tp:taxon-name-part taxon-name-part-type="genus" reg="Topiris">T.</tp:taxon-name-part><tp:taxon-name-part taxon-name-part-type="species" reg="thunbergella">thunbergella</tp:taxon-name-part></tp:taxon-name></italic> sp. nov., holotype, slide no. NHMUK010316361 <bold>45</bold><italic><tp:taxon-name><tp:taxon-name-part taxon-name-part-type="genus" reg="Topiris">T.</tp:taxon-name-part><tp:taxon-name-part taxon-name-part-type="species" reg="albidella">albidella</tp:taxon-name-part></tp:taxon-name></italic> sp. nov., <bold>A</bold> holotype, slide no. NHMUK010316354 <bold>B</bold> paratype, slide no. NHMUK014331359 <bold>46A, B</bold><italic><tp:taxon-name><tp:taxon-name-part taxon-name-part-type="genus" reg="Topiris">T.</tp:taxon-name-part><tp:taxon-name-part taxon-name-part-type="species" reg="digiticosta">digiticosta</tp:taxon-name-part></tp:taxon-name></italic> sp. nov., holotype, slide no. NHMUK010316355 <bold>47</bold><italic><tp:taxon-name><tp:taxon-name-part taxon-name-part-type="genus" reg="Topiris">T.</tp:taxon-name-part><tp:taxon-name-part taxon-name-part-type="species" reg="albidella">albidella</tp:taxon-name-part></tp:taxon-name></italic> sp. nov., paratype, lateral, slide no. NHMUK014331360. Scale bar: 1 mm.</p></caption><graphic xmlns:xlink="http://www.w3.org/1999/xlink" xlink:href="zookeys-1229-297_article-119155__-g007.jpg" position="float" orientation="portrait" xlink:type="simple" id="oo_1269571.jpg"><uri content-type="original_file" xlink:type="simple">https://binary.pensoft.net/fig/1269571</uri></graphic></fig><fig id="F11" position="float" orientation="portrait"><object-id xmlns:xlink="http://www.w3.org/1999/xlink" content-type="doi" xlink:type="simple">10.3897/zookeys.1229.119155.figures78-87</object-id><object-id xmlns:xlink="http://www.w3.org/1999/xlink" content-type="arpha" xlink:type="simple">8417CAE9-82B5-5ED1-9405-9AEBE81D6BA0</object-id><label>Figures 78–87.</label><caption><p>Selected genitalia characters and labels <bold>78</bold><italic><tp:taxon-name><tp:taxon-name-part taxon-name-part-type="genus" reg="Topiris">T.</tp:taxon-name-part><tp:taxon-name-part taxon-name-part-type="species" reg="ochrotincta">ochrotincta</tp:taxon-name-part></tp:taxon-name></italic> sp. nov., holotype, process of ventral costal membrane, slide no. NHMUK010316401 <bold>79</bold><italic><tp:taxon-name><tp:taxon-name-part taxon-name-part-type="genus" reg="Topiris">T.</tp:taxon-name-part><tp:taxon-name-part taxon-name-part-type="species" reg="candidella">candidella</tp:taxon-name-part></tp:taxon-name></italic> Walker, 1863, sacculus with strong mesad shoulder, slide no. NHMUK010316360 <bold>80</bold><italic><tp:taxon-name><tp:taxon-name-part taxon-name-part-type="genus" reg="Topiris">T.</tp:taxon-name-part><tp:taxon-name-part taxon-name-part-type="species" reg="candidella">candidella</tp:taxon-name-part></tp:taxon-name></italic> Walker, 1863, valva, slide no. NHMUK014331342 <bold>81</bold><italic><tp:taxon-name><tp:taxon-name-part taxon-name-part-type="genus" reg="Topiris">T.</tp:taxon-name-part><tp:taxon-name-part taxon-name-part-type="species" reg="cinderella">cinderella</tp:taxon-name-part></tp:taxon-name></italic> sp. nov., holotype, costal ventral membrane of valva distally raised, slide no. NHMUK010316400 <bold>82</bold><italic><tp:taxon-name><tp:taxon-name-part taxon-name-part-type="genus" reg="Topiris">T.</tp:taxon-name-part><tp:taxon-name-part taxon-name-part-type="species" reg="candidella">candidella</tp:taxon-name-part></tp:taxon-name></italic> Walker, 1863, costal ventral membrane of valva distally flat, slide no. NHMUK010316360 <bold>83</bold><italic><tp:taxon-name><tp:taxon-name-part taxon-name-part-type="genus" reg="Topiris">T.</tp:taxon-name-part><tp:taxon-name-part taxon-name-part-type="species" reg="schneeweissella">schneeweissella</tp:taxon-name-part></tp:taxon-name></italic> sp. nov., holotype, valva showing setae, slide no. NHMUK010316358 <bold>84</bold><italic><tp:taxon-name><tp:taxon-name-part taxon-name-part-type="genus" reg="Topiris">T.</tp:taxon-name-part><tp:taxon-name-part taxon-name-part-type="species" reg="candidella">candidella</tp:taxon-name-part></tp:taxon-name></italic> Walker, 1863, processes on S8, slide no. NHMUK014331340 <bold>85A</bold><italic><tp:taxon-name><tp:taxon-name-part taxon-name-part-type="genus" reg="Topiris">T.</tp:taxon-name-part><tp:taxon-name-part taxon-name-part-type="species" reg="candidella">candidella</tp:taxon-name-part></tp:taxon-name></italic> Walker, 1863 type labels <bold>85B</bold> Wallace’s label (enlarged) <bold>86</bold><italic><tp:taxon-name><tp:taxon-name-part taxon-name-part-type="genus" reg="Topiris">T.</tp:taxon-name-part><tp:taxon-name-part taxon-name-part-type="species" reg="candidella">candidella</tp:taxon-name-part></tp:taxon-name></italic> Walker, 1863 labels of Wallace specimen, specimen no. NHMUK013700125 <bold>87</bold> hindwings at some time wrongly affixed to type of <italic><tp:taxon-name><tp:taxon-name-part taxon-name-part-type="genus" reg="Topiris">T.</tp:taxon-name-part><tp:taxon-name-part taxon-name-part-type="species" reg="candidella">candidella</tp:taxon-name-part></tp:taxon-name></italic>. Scale bar: 0.2 mm (<bold>83</bold>).</p></caption><graphic xmlns:xlink="http://www.w3.org/1999/xlink" xlink:href="zookeys-1229-297_article-119155__-g011.jpg" position="float" orientation="portrait" xlink:type="simple" id="oo_1269575.jpg"><uri content-type="original_file" xlink:type="simple">https://binary.pensoft.net/fig/1269575</uri></graphic></fig><fig id="F1" position="float" orientation="portrait"><object-id xmlns:xlink="http://www.w3.org/1999/xlink" content-type="doi" xlink:type="simple">10.3897/zookeys.1229.119155.figure1</object-id><object-id xmlns:xlink="http://www.w3.org/1999/xlink" content-type="arpha" xlink:type="simple">027D96F6-568E-5971-908E-00CEB208538A</object-id><label>Figure 1.</label><caption><p><bold>a</bold> analysis using IQTree (UFbootstrap values as percentage of 1000) and MrBayes 3.2.7 (/posterior probabilities) of DNA barcodes of <italic><tp:taxon-name><tp:taxon-name-part taxon-name-part-type="genus" reg="Topiris">Topiris</tp:taxon-name-part></tp:taxon-name></italic>, including all unique haplotypes sequenced (except one 133 bp sequence of <italic><tp:taxon-name><tp:taxon-name-part taxon-name-part-type="genus" reg="Topiris">Topiris</tp:taxon-name-part><tp:taxon-name-part taxon-name-part-type="species" reg="albidella">albidella</tp:taxon-name-part></tp:taxon-name></italic>), showing their relationship to the genus <italic><tp:taxon-name><tp:taxon-name-part taxon-name-part-type="genus" reg="Athrypsiastis">Athrypsiastis</tp:taxon-name-part></tp:taxon-name></italic> and two exemplars of <italic><tp:taxon-name><tp:taxon-name-part taxon-name-part-type="genus" reg="Metathrinca">Metathrinca</tp:taxon-name-part></tp:taxon-name></italic>, rooted by <italic><tp:taxon-name><tp:taxon-name-part taxon-name-part-type="genus" reg="Xylorycta">Xylorycta</tp:taxon-name-part></tp:taxon-name></italic> (type species: <italic><tp:taxon-name><tp:taxon-name-part taxon-name-part-type="genus" reg="Xylorycta">X.</tp:taxon-name-part><tp:taxon-name-part taxon-name-part-type="species" reg="luteotactella">luteotactella</tp:taxon-name-part></tp:taxon-name></italic>). The reconstructed DNA barcode <italic><tp:taxon-name><tp:taxon-name-part taxon-name-part-type="genus" reg="Topiris">Topiris</tp:taxon-name-part><tp:taxon-name-part taxon-name-part-type="species" reg="candidella">candidella</tp:taxon-name-part></tp:taxon-name></italic> (NHMUK010219690, highlighted in blue) from Sarawak falls in a clade with specimens of other members of the <abbrev xmlns:xlink="http://www.w3.org/1999/xlink" xlink:title="Barcode Index Number" id="ABBRID0EPIAG" xlink:type="simple">BIN</abbrev> cluster <ext-link xmlns:xlink="http://www.w3.org/1999/xlink" xlink:href="https://portal.boldsystems.org/bin/BOLD:ADR9781" ext-link-type="uri" xlink:type="simple">BOLD: ADR9781</ext-link> from which it differs by 1-3 bp. <italic><tp:taxon-name><tp:taxon-name-part taxon-name-part-type="genus" reg="Topiris">Topiris</tp:taxon-name-part></tp:taxon-name></italic> is recovered as monophyletic. HT = holotype, PT = paratype, NT = neotype; bp = no of nucleotides sequenced, if not 658 <bold>b</bold> morphological dataset (65 characters) as analysed for 24 taxa in MrBayes 3.2.7 under a gamma model, rooted by the type species of <italic><tp:taxon-name><tp:taxon-name-part taxon-name-part-type="genus" reg="Xylorycta">Xylorycta</tp:taxon-name-part></tp:taxon-name></italic> (<italic><tp:taxon-name><tp:taxon-name-part taxon-name-part-type="genus" reg="Xylorycta">X.</tp:taxon-name-part><tp:taxon-name-part taxon-name-part-type="species" reg="luteotactella">luteotactella</tp:taxon-name-part></tp:taxon-name></italic>). The specimen numbers and sexes of the exemplars used for describing the morphological characters are set out in this figure. Where possible, the holotype (HT) [or neotype (NT) was used for scoring. PT = paratype, NT = neotype, m = male, f = female. The male of <italic><tp:taxon-name><tp:taxon-name-part taxon-name-part-type="genus" reg="Topiris">Topiris</tp:taxon-name-part><tp:taxon-name-part taxon-name-part-type="species" reg="candidella">candidella</tp:taxon-name-part></tp:taxon-name></italic> (highlighted in blue) is represented by a modern specimen (NHMUK019223170), since the holotype is incomplete. <italic><tp:taxon-name><tp:taxon-name-part taxon-name-part-type="genus" reg="Topiris">T.</tp:taxon-name-part><tp:taxon-name-part taxon-name-part-type="species" reg="candidella">candidella</tp:taxon-name-part></tp:taxon-name></italic> is morphologically cryptic with <italic><tp:taxon-name><tp:taxon-name-part taxon-name-part-type="genus" reg="Topiris">T.</tp:taxon-name-part><tp:taxon-name-part taxon-name-part-type="species" reg="cinderella">cinderella</tp:taxon-name-part></tp:taxon-name></italic> except for small differences in the male genitalia.</p></caption><graphic xmlns:xlink="http://www.w3.org/1999/xlink" xlink:href="zookeys-1229-297_article-119155__-g001.jpg" position="float" orientation="portrait" xlink:type="simple" id="oo_1269565.jpg"><uri content-type="original_file" xlink:type="simple">https://binary.pensoft.net/fig/1269565</uri></graphic></fig><fig id="F3" position="float" orientation="portrait"><object-id xmlns:xlink="http://www.w3.org/1999/xlink" content-type="doi" xlink:type="simple">10.3897/zookeys.1229.119155.figure3</object-id><object-id xmlns:xlink="http://www.w3.org/1999/xlink" content-type="arpha" xlink:type="simple">10D4AE61-FE91-5AF6-88D6-F09F84677235</object-id><label>Figure 3.</label><caption><p>‘Framework’ tree showing position of <italic><tp:taxon-name><tp:taxon-name-part taxon-name-part-type="genus" reg="Topiris">Topiris</tp:taxon-name-part></tp:taxon-name></italic>, <italic><tp:taxon-name><tp:taxon-name-part taxon-name-part-type="genus" reg="Metathrinca">Metathrinca</tp:taxon-name-part></tp:taxon-name></italic> and <italic><tp:taxon-name><tp:taxon-name-part taxon-name-part-type="genus" reg="Athrypsiastis">Athrypsiastis</tp:taxon-name-part></tp:taxon-name></italic> falling within ‘core <tp:taxon-name><tp:taxon-name-part taxon-name-part-type="family">Xyloryctidae</tp:taxon-name-part></tp:taxon-name>’ (i.e. with the clade including the type species of <italic><tp:taxon-name><tp:taxon-name-part taxon-name-part-type="genus" reg="Xylorycta">Xylorycta</tp:taxon-name-part></tp:taxon-name></italic>, <italic><tp:taxon-name><tp:taxon-name-part taxon-name-part-type="genus" reg="Xylorycta">X.</tp:taxon-name-part><tp:taxon-name-part taxon-name-part-type="species" reg="luteotactella">luteotactella</tp:taxon-name-part></tp:taxon-name></italic>), rather than with the genera <italic><tp:taxon-name><tp:taxon-name-part taxon-name-part-type="genus" reg="Eumenodora">Eumenodora</tp:taxon-name-part></tp:taxon-name></italic> plus <italic><tp:taxon-name><tp:taxon-name-part taxon-name-part-type="genus" reg="Izatha">Izatha</tp:taxon-name-part></tp:taxon-name></italic> (part of <tp:taxon-name><tp:taxon-name-part taxon-name-part-type="family">Xyloryctidae</tp:taxon-name-part></tp:taxon-name><italic>sensu lato</italic>, rooted by <italic><tp:taxon-name><tp:taxon-name-part taxon-name-part-type="genus" reg="Martyringa">Martyringa</tp:taxon-name-part></tp:taxon-name></italic> (<tp:taxon-name><tp:taxon-name-part taxon-name-part-type="family">Lecithoceridae</tp:taxon-name-part></tp:taxon-name>)). The combined matrix with the <abbrev xmlns:xlink="http://www.w3.org/1999/xlink" xlink:title="mitochondrial gene" id="ABBRID0EKMBG" xlink:type="simple">COI</abbrev> data was analysed in the context of multi-gene data (for six terminals that include labels ‘MM’ and ‘NKU’; all of <abbrev xmlns:xlink="http://www.w3.org/1999/xlink" xlink:title="mitochondrial gene" id="ABBRID0EOMBG" xlink:type="simple">COI</abbrev> plus between four-seven nuclear genes) using Phyml 3.0 (nodes are shown with ABayes support values in red). The total number of genes is shown (‘g’) for taxa with multiple loci, where not only <abbrev xmlns:xlink="http://www.w3.org/1999/xlink" xlink:title="mitochondrial gene" id="ABBRID0ESMBG" xlink:type="simple">COI</abbrev>-5P. <abbrev xmlns:xlink="http://www.w3.org/1999/xlink" xlink:title="mitochondrial gene" id="ABBRID0EWMBG" xlink:type="simple">COI</abbrev> sequences below 200 bp or near-identical are excluded. Support values shown are ABayes values &gt; 0.94 from analysis in Phyml 3.0 (online) under a GTR+G model.</p></caption><graphic xmlns:xlink="http://www.w3.org/1999/xlink" xlink:href="zookeys-1229-297_article-119155__-g003.jpg" position="float" orientation="portrait" xlink:type="simple" id="oo_1269567.jpg"><uri content-type="original_file" xlink:type="simple">https://binary.pensoft.net/fig/1269567</uri></graphic></fig></tp:treatment-sec><ref-list><ref id="B7"><mixed-citation xmlns:xlink="http://www.w3.org/1999/xlink" xlink:type="simple"><person-group><name name-style="western"><surname>Caradja</surname><given-names>A</given-names></name></person-group> (<year>1931–1933</year>) Second Contribution to our knowledge about the <tp:taxon-name><tp:taxon-name-part taxon-name-part-type="family">Pyralidae</tp:taxon-name-part></tp:taxon-name> and Microlepidoptera of Kwanhsien (Microlepidoptera). Bulletin de la Section Scientifique de l’Acadamie Roumaine Tom, 14–15.</mixed-citation></ref><ref id="B8"><mixed-citation xmlns:xlink="http://www.w3.org/1999/xlink" xlink:type="simple"><person-group><name name-style="western"><surname>CASI</surname><given-names>[Ed.]</given-names></name></person-group> (<year>1994</year>) Harmful Pests of China Fruit Trees, 2<sup>nd</sup> edn. China Agriculture Press, Beijing.</mixed-citation></ref><ref id="B32"><mixed-citation xmlns:xlink="http://www.w3.org/1999/xlink" xlink:type="simple"><person-group><name name-style="western"><surname>Li</surname><given-names>L-y</given-names></name><name name-style="western"><surname>Wang</surname><given-names>R</given-names></name><name name-style="western"><surname>Waterhouse</surname><given-names>DF</given-names></name></person-group> (<year>1997</year>) <source>The Distribution and Importance of Arthropod Pests and Weeds of Agriculture and Forestry Plantations in Southern China (ACIAR Monograph No. 46).</source><publisher-name>Australian Centre for International Agricultural Research</publisher-name>, <publisher-loc>Canberra, Australia</publisher-loc>, <size units="page">185 pp</size>.</mixed-citation></ref><ref id="B17"><mixed-citation xmlns:xlink="http://www.w3.org/1999/xlink" xlink:type="simple"><person-group><name name-style="western"><surname>Ertian</surname><given-names>H</given-names></name></person-group> (<year>2003</year>) <source>Protection of Mulberry plants.</source><publisher-name>Science Publishers</publisher-name>, <publisher-loc>Enfield, NH, USA</publisher-loc>, <size units="page">610 pp</size>.</mixed-citation></ref><ref id="B23"><mixed-citation xmlns:xlink="http://www.w3.org/1999/xlink" xlink:type="simple"><person-group><name name-style="western"><surname>Han</surname><given-names>BY</given-names></name><name name-style="western"><surname>Mu</surname><given-names>D</given-names></name><name name-style="western"><surname>Qin</surname><given-names>HG</given-names></name></person-group> (<year>2007</year>) <source>Integrated Pest Management of Tea Gardens in China. Proceedings of the 3<sup>rd</sup> International Conference on O-CHA (Tea) Culture and Science 2007.</source><publisher-name>University of Shizuoka</publisher-name>, <publisher-loc>Shizuoka City, Japan</publisher-loc>, <size units="page">4 pp</size>. <ext-link xlink:href="https://www.ocha-festival.jp/archive/english/conference/ICOS2007/files/PROC/Pr-S-04.pdf" ext-link-type="uri" xlink:type="simple">https://www.ocha-festival.jp/archive/english/conference/ICOS2007/files/PROC/Pr-S-04.pdf</ext-link></mixed-citation></ref><ref id="B59"><mixed-citation xmlns:xlink="http://www.w3.org/1999/xlink" xlink:type="simple"><person-group><name name-style="western"><surname>Su</surname><given-names>T</given-names></name><name name-style="western"><surname>Jiang</surname><given-names>K</given-names></name><name name-style="western"><surname>He</surname><given-names>B</given-names></name><name name-style="western"><surname>Zhao</surname><given-names>F</given-names></name><name name-style="western"><surname>Lin</surname><given-names>G</given-names></name><name name-style="western"><surname>Huang</surname><given-names>Z</given-names></name></person-group> (<year>2020</year>) <article-title>Complete mitochondrial genome of <italic><tp:taxon-name><tp:taxon-name-part taxon-name-part-type="genus">Linoclostis</tp:taxon-name-part><tp:taxon-name-part taxon-name-part-type="species">gonatias</tp:taxon-name-part></tp:taxon-name></italic> (<tp:taxon-name><tp:taxon-name-part taxon-name-part-type="order">Lepidoptera</tp:taxon-name-part></tp:taxon-name>: <tp:taxon-name><tp:taxon-name-part taxon-name-part-type="family">Xyloryctidae</tp:taxon-name-part></tp:taxon-name>).</article-title><source>Mitochondrial DNA Part B Resources</source><volume>5</volume>(<issue>3</issue>): <fpage>2964</fpage>–<lpage>2965</lpage>. <ext-link xlink:href="10.1080/23802359.2020.1791746" ext-link-type="doi" xlink:type="simple">https://doi.org/10.1080/23802359.2020.1791746</ext-link></mixed-citation></ref><ref id="B51"><mixed-citation xmlns:xlink="http://www.w3.org/1999/xlink" xlink:type="simple"><person-group><name name-style="western"><surname>Popescu-Gorj</surname><given-names>A</given-names></name></person-group> (<year>1992</year>) <article-title>Catalogue of the <tp:taxon-name><tp:taxon-name-part taxon-name-part-type="order">Lepidoptera</tp:taxon-name-part></tp:taxon-name> Types held in the Collections of the Natural History Museum in Bucharest.</article-title><source>Travaux du Museum d’Histoire Naturelle “Grigore Antipa”</source><volume>32</volume>: <fpage>134</fpage>–<lpage>184</lpage>.</mixed-citation></ref></ref-list></tp:taxon-treatment>
