# Supplementary material for: ﻿A revision of the hitherto neglected genus Topiris Walker, 1863 (Lepidoptera, Xyloryctidae) with taxonomic notes on the genus Athrypsiastis Meyrick, 1910
Source: Zookeys. 2025 Mar 4;1229:297–368. doi: 10.3897/zookeys.1229.119155 (PMC11898055; doi:10.3897/zookeys.1229.119155)
Supplement: XML Treatment for Topiris lacteella [file zookeys.1229.119155-treatment9.xml]

<!DOCTYPE tp:taxon-treatment
  PUBLIC "-//TaxonX//DTD Taxonomic Treatment Publishing DTD v0 20100105//EN" "tax-treatment-NSO.dtd">
<tp:taxon-treatment xmlns:tp="http://www.plazi.org/taxpub"><tp:treatment-meta><kwd-group><label>Taxon classification</label><kwd>
                <named-content content-type="kingdom">Animalia</named-content>
              </kwd><kwd>
                <named-content content-type="order">Lepidoptera</named-content>
              </kwd><kwd>
                <named-content content-type="family">Xyloryctidae</named-content>
              </kwd></kwd-group><mixed-citation publication-type="journal"><person-group><name><surname>Sterling</surname><given-names>Mark J.</given-names></name><name><surname>Price</surname><given-names>Ben W.</given-names></name><name><surname>Lees</surname><given-names>David C.</given-names></name></person-group><article-title>﻿A revision of the hitherto neglected genus <italic><tp:taxon-name><tp:taxon-name-part taxon-name-part-type="genus" reg="Topiris">Topiris</tp:taxon-name-part></tp:taxon-name></italic> Walker, 1863 (<tp:taxon-name><tp:taxon-name-part taxon-name-part-type="order">Lepidoptera</tp:taxon-name-part></tp:taxon-name>, <tp:taxon-name><tp:taxon-name-part taxon-name-part-type="family">Xyloryctidae</tp:taxon-name-part></tp:taxon-name>) with taxonomic notes on the genus <italic><tp:taxon-name><tp:taxon-name-part taxon-name-part-type="genus" reg="Athrypsiastis">Athrypsiastis</tp:taxon-name-part></tp:taxon-name></italic> Meyrick, 1910</article-title><source>Zookeys</source><day>04</day><month>03</month><year>2025</year><volume>1229</volume><fpage>297</fpage><lpage>368</lpage><pub-id pub-id-type="doi">10.3897/zookeys.1229.119155</pub-id></mixed-citation></tp:treatment-meta><tp:nomenclature><label>﻿</label><tp:taxon-name>
              <object-id xmlns:xlink="http://www.w3.org/1999/xlink" content-type="arpha" xlink:type="simple">970319F3-E10F-50F9-813F-8F087AB27BF6</object-id>
              <tp:taxon-name-part taxon-name-part-type="genus" reg="Topiris">Topiris</tp:taxon-name-part>
              <tp:taxon-name-part taxon-name-part-type="species" reg="lacteella">lacteella</tp:taxon-name-part>
              <object-id xmlns:xlink="http://www.w3.org/1999/xlink" content-type="zoobank" xlink:type="simple">https://zoobank.org/6FC7D7ED-4FAB-4C92-B2DC-7D97FFA22C5A</object-id>
            </tp:taxon-name><tp:taxon-authority>Sterling &amp; Lees</tp:taxon-authority><tp:taxon-status xmlns:xlink="http://www.w3.org/1999/xlink" xlink:type="simple">sp. nov.</tp:taxon-status><xref ref-type="fig" rid="F4">Figs 15</xref><xref ref-type="fig" rid="F7">, 41A, B</xref></tp:nomenclature><tp:treatment-sec sec-type="DNA barcodes" id="SECID0EXBBK"><title>DNA barcodes.</title><p><abbrev xmlns:xlink="http://www.w3.org/1999/xlink" xlink:title="Barcode Index Number" id="ABBRID0E4BBK" xlink:type="simple">BIN</abbrev>, <ext-link xmlns:xlink="http://www.w3.org/1999/xlink" xlink:href="https://portal.boldsystems.org/bin/BOLD:ADZ8474" ext-link-type="uri" xlink:type="simple">BOLD:ADZ8474</ext-link> (Process IDs <ext-link xmlns:xlink="http://www.w3.org/1999/xlink" xlink:href="https://portal.boldsystems.org/record/METAT196-19" ext-link-type="uri" xlink:type="simple">METAT196-19</ext-link>, <ext-link xmlns:xlink="http://www.w3.org/1999/xlink" xlink:href="https://portal.boldsystems.org/record/METAT217-19" ext-link-type="uri" xlink:type="simple">METAT217-19</ext-link>, <ext-link xmlns:xlink="http://www.w3.org/1999/xlink" xlink:href="https://portal.boldsystems.org/record/METAT218-19" ext-link-type="uri" xlink:type="simple">METAT218-19</ext-link>, <ext-link xmlns:xlink="http://www.w3.org/1999/xlink" xlink:href="https://portal.boldsystems.org/record/METAT234-19" ext-link-type="uri" xlink:type="simple">METAT234-19</ext-link>).</p></tp:treatment-sec><tp:treatment-sec sec-type="type material" id="SECID0E1CBK"><title>Type material.</title><p>Thailand: <bold><italic>Holotype</italic></bold> • ♂, W. Thailand, Kanchanburi District, Than Lodh, 400 m, 16.v.1987, M.G. Allen leg., fwl 8.5 mm, specimen no. NHMUK010923157, slide no. NHMUK010316362, Process ID <ext-link xmlns:xlink="http://www.w3.org/1999/xlink" xlink:href="https://portal.boldsystems.org/record/METAT196-19" ext-link-type="uri" xlink:type="simple">METAT196-19</ext-link>. <bold><italic>Paratypes</italic></bold> (3♂): • 1♂ Chiang Mai, Samoeng/Hang Dong Rd, km 15, NW Thailand, 700 m, 05.vi–12.vi.1988, I.J. Kitching leg., specimen no. NHMUK010923141, slide no. NHMUK010316438, Process ID <ext-link xmlns:xlink="http://www.w3.org/1999/xlink" xlink:href="https://portal.boldsystems.org/record/METAT234-19" ext-link-type="uri" xlink:type="simple">METAT234-19</ext-link>; • 1♂ W. Thailand, Kanchanburi District, 300 m, 24.v.1987, Col M.G. Allen leg., specimen no. NHMUK010923177, slide no. NHMUK010316439, Process ID <ext-link xmlns:xlink="http://www.w3.org/1999/xlink" xlink:href="https://portal.boldsystems.org/record/METAT217-19" ext-link-type="uri" xlink:type="simple">METAT217-19</ext-link>; • 1♂ W. Thailand, Uthai Thani, Khao Nang Rum, 400 m, 16.vi.1986, Col. M.G. Allen leg., specimen no. NHMUK010923178, slide no. NHMUK010316440, Process ID <ext-link xmlns:xlink="http://www.w3.org/1999/xlink" xlink:href="https://portal.boldsystems.org/record/METAT218-19" ext-link-type="uri" xlink:type="simple">METAT218-19</ext-link>.</p></tp:treatment-sec><tp:treatment-sec sec-type="diagnosis" id="SECID0E1DBK"><title>Diagnosis.</title><p>The largest white member of the <italic><tp:taxon-name><tp:taxon-name-part taxon-name-part-type="genus" reg="Topiris"/><tp:taxon-name-part taxon-name-part-type="species" reg="salva">salva</tp:taxon-name-part></tp:taxon-name></italic> group. In the male genitalia the uncus is indented sub-apically and apically curved, the valva is rounded at the apex, the saccular process is broad, triangular and setose with a bristle brush commencing towards its apex and the costal margin of the valva is strongly projecting inwards at the base (Fig. <xref ref-type="fig" rid="F7">41A</xref>).</p></tp:treatment-sec><tp:treatment-sec sec-type="description" id="SECID0EOEBK"><title>Description.</title><p><bold>Male</bold> (Fig. <xref ref-type="fig" rid="F4">15</xref>). Forewing length 8–8.5 mm; wingspan 17–18 mm. <bold><italic>Head</italic></bold>: frons with appressed pure white scales; vertex with long white scales projecting away from the base of the antenna and further such scales projecting upwards from occiput, overlaying in part a collar of broader white appressed scales pointing posteriorly from anterior margin of prothorax; pilifers small with small tufts of dark bristles; maxillary palps white. Labial palps long (2½× diameter of eye), strongly recurved; basal segment with small tuft of white scales; second segment longer than third, white; third segment white. Haustellum scaled silver white basally. Antenna &gt; ¾ length of forewing, bipectinate; scape white, flagellum with moderately sized dark pectinations covered with short white sensillae for &gt; 1/2 length; dark throughout but with scattered white scales, apical portion filiform. <bold><italic>Thorax</italic></bold>: all specimens examined worn, but with shortish lamellate silvery white scales; tegulae silvery white; forelegs with femur whitish, tibia and tarsus brown; moderate tibial epiphysis, mid legs and hind legs white, with thin white tufts of long scales. Forewing broad, costa very slightly rounded at base, thereafter straight, apex gently curved, termen angled slightly inwards, tornus obtusely rounded, white, unmarked except for a line of brown scales from the base of the costa to ~ 1/5. Hindwing as broad as forewing, rounded and broad with a very slightly pointed apex, white, unmarked. Ventrally, surface of forewing with patch of white scales at base of costa, pale brown scaling between costa and Sc on forewing, forewing veins lined with dark cream scales; hindwing white.</p><p><bold>Female.</bold> Unknown.</p><p><bold><italic>Pre-genital abdomen</italic>.</bold> White with white anal tuft. Tergal spines on posterior part of T2–T7, T8 weakly sclerotised in part; sternites almost unsclerotised. Apodemes almost straight, venulae sinuate.</p><p>Male genitalia (Fig. <xref ref-type="fig" rid="F7">41A, B</xref>). Uncus broad, anterior margin of dorsal surface weakly emarginate, apically short and broad, spatulate, indented sub-apically, apical margin curved. Gnathos fused, lateral arms thin and lightly sclerotised, medial plate small and lightly sclerotised, slightly projecting posteriorly from lateral arms. Tegumen band broad and strongly arched, lateral extensions of tegumen substantially longer than width of tegumen band. Vinculum broad, robust, U shaped, base substantially projecting anteriorly beyond base of valvae. Saccus large. Juxta with broad basal plate, anellus lobes short and broad. Valva long and broad, costal margin strongly projecting inwards at base, projection setose, large setose ventral membrane from costa, pre-apical area of valva with fine setae, apex rounded, saccular margin slightly curved, strong ventral sclerite postmedially. Sacculus almost as broad as valva, longer than broad. Saccular process developing from distal part of sacculus, commencing close to costa of valva, broad, triangular, setose throughout with an inwardly curved bristle brush commencing pre-apically and projecting beyond apex of process. Aedeagus long with long, recurved, filament-like projection and small, rounded, distal thickening. Bulbus ejaculatorius long, two coils, broad elongated hood.</p></tp:treatment-sec><tp:treatment-sec sec-type="biology" id="SECID0ERFBK"><title>Biology and early stages.</title><p>Early stages unknown. The adult has been found in forest habitats at 300–700 m elevation in May and June.</p></tp:treatment-sec><tp:treatment-sec sec-type="distribution" id="SECID0EWFBK"><title>Distribution.</title><p>West and northwest Thailand.</p></tp:treatment-sec><tp:treatment-sec sec-type="etymology" id="SECID0E2FBK"><title>Etymology.</title><p><italic>lacteella</italic> — from <italic>lacteus</italic> (lat.) milky. This is a reference to the milky white colour of the wings of this species. The epithet is an adjective in the nominative singular.</p></tp:treatment-sec><tp:treatment-sec><!--Section generated to contain objects referenced in tp:taxon-treatment.--><fig id="F4" position="float" orientation="portrait"><object-id xmlns:xlink="http://www.w3.org/1999/xlink" content-type="doi" xlink:type="simple">10.3897/zookeys.1229.119155.figures4-21</object-id><object-id xmlns:xlink="http://www.w3.org/1999/xlink" content-type="arpha" xlink:type="simple">2E539B06-BF15-52A2-A0E2-E1B6DFD852EE</object-id><label>Figures 4–21.</label><caption><p>Dorsal images of <italic><tp:taxon-name><tp:taxon-name-part taxon-name-part-type="genus" reg="Topiris">Topiris</tp:taxon-name-part></tp:taxon-name></italic> spp. <bold>4</bold><italic><tp:taxon-name><tp:taxon-name-part taxon-name-part-type="genus" reg="Topiris">Topiris</tp:taxon-name-part><tp:taxon-name-part taxon-name-part-type="species" reg="candidella">candidella</tp:taxon-name-part></tp:taxon-name></italic> Walker, 1863, holotype ♂ <bold>5</bold><italic><tp:taxon-name><tp:taxon-name-part taxon-name-part-type="genus" reg="Topiris">T.</tp:taxon-name-part><tp:taxon-name-part taxon-name-part-type="species" reg="candidella">candidella</tp:taxon-name-part></tp:taxon-name></italic>, Sarawak, leg. A.R. Wallace, ♂ <bold>6</bold><italic><tp:taxon-name><tp:taxon-name-part taxon-name-part-type="genus" reg="Topiris">T.</tp:taxon-name-part><tp:taxon-name-part taxon-name-part-type="species" reg="candidella">candidella</tp:taxon-name-part></tp:taxon-name></italic>, Brunei, ♂ <bold>7</bold><italic><tp:taxon-name><tp:taxon-name-part taxon-name-part-type="genus" reg="Topiris">T.</tp:taxon-name-part><tp:taxon-name-part taxon-name-part-type="species" reg="cinderella">cinderella</tp:taxon-name-part></tp:taxon-name></italic> sp. nov., paratype ♂ <bold>8</bold><italic><tp:taxon-name><tp:taxon-name-part taxon-name-part-type="genus" reg="Topiris">T.</tp:taxon-name-part><tp:taxon-name-part taxon-name-part-type="species" reg="ochrotincta">ochrotincta</tp:taxon-name-part></tp:taxon-name></italic> sp. nov., holotype ♂ <bold>9</bold><italic><tp:taxon-name><tp:taxon-name-part taxon-name-part-type="genus" reg="Topiris">T.</tp:taxon-name-part><tp:taxon-name-part taxon-name-part-type="species" reg="schneeweissella">schneeweissella</tp:taxon-name-part></tp:taxon-name></italic> sp. nov., holotype ♂ <bold>10</bold><italic><tp:taxon-name><tp:taxon-name-part taxon-name-part-type="genus" reg="Topiris">T.</tp:taxon-name-part><tp:taxon-name-part taxon-name-part-type="species" reg="sericella">sericella</tp:taxon-name-part></tp:taxon-name></italic> sp. nov., holotype ♂ <bold>11</bold><italic><tp:taxon-name><tp:taxon-name-part taxon-name-part-type="genus" reg="Topiris">T.</tp:taxon-name-part><tp:taxon-name-part taxon-name-part-type="species" reg="salva">salva</tp:taxon-name-part></tp:taxon-name></italic> (Meyrick, 1932), comb. nov., neotype ♂ <bold>12</bold><italic><tp:taxon-name><tp:taxon-name-part taxon-name-part-type="genus" reg="Topiris">T.</tp:taxon-name-part><tp:taxon-name-part taxon-name-part-type="species" reg="salva">salva</tp:taxon-name-part></tp:taxon-name></italic> (Meyrick, 1932), comb. nov., paraneotype ♂ <bold>13</bold><italic><tp:taxon-name><tp:taxon-name-part taxon-name-part-type="genus" reg="Topiris">T.</tp:taxon-name-part><tp:taxon-name-part taxon-name-part-type="species" reg="salva">salva</tp:taxon-name-part></tp:taxon-name></italic>, ♂ <bold>14</bold><italic><tp:taxon-name><tp:taxon-name-part taxon-name-part-type="genus" reg="Topiris">T.</tp:taxon-name-part><tp:taxon-name-part taxon-name-part-type="species" reg="albogrisella">albogrisella</tp:taxon-name-part></tp:taxon-name></italic> sp. nov., holotype ♂ <bold>15</bold><italic><tp:taxon-name><tp:taxon-name-part taxon-name-part-type="genus" reg="Topiris">T.</tp:taxon-name-part><tp:taxon-name-part taxon-name-part-type="species" reg="lacteella">lacteella</tp:taxon-name-part></tp:taxon-name></italic> sp. nov., paratype ♂ <bold>16</bold><italic><tp:taxon-name><tp:taxon-name-part taxon-name-part-type="genus" reg="Topiris">T.</tp:taxon-name-part><tp:taxon-name-part taxon-name-part-type="species" reg="madonna">madonna</tp:taxon-name-part></tp:taxon-name></italic> sp. nov., holotype ♂ <bold>17</bold><italic><tp:taxon-name><tp:taxon-name-part taxon-name-part-type="genus" reg="Topiris">T.</tp:taxon-name-part><tp:taxon-name-part taxon-name-part-type="species" reg="meyricki">meyricki</tp:taxon-name-part></tp:taxon-name></italic> sp. nov., holotype ♂ <bold>18</bold><italic><tp:taxon-name><tp:taxon-name-part taxon-name-part-type="genus" reg="Topiris">T.</tp:taxon-name-part><tp:taxon-name-part taxon-name-part-type="species" reg="sampitella">sampitella</tp:taxon-name-part></tp:taxon-name></italic> (Lvovsky, 2014), comb. nov., holotype ♂ <bold>19</bold><italic><tp:taxon-name><tp:taxon-name-part taxon-name-part-type="genus" reg="Topiris">T.</tp:taxon-name-part><tp:taxon-name-part taxon-name-part-type="species" reg="thunbergella">thunbergella</tp:taxon-name-part></tp:taxon-name></italic> sp. nov., holotype ♂ <bold>20</bold><italic><tp:taxon-name><tp:taxon-name-part taxon-name-part-type="genus" reg="Topiris">T.</tp:taxon-name-part><tp:taxon-name-part taxon-name-part-type="species" reg="albidella">albidella</tp:taxon-name-part></tp:taxon-name></italic> sp. nov., holotype ♂ <bold>21</bold><italic><tp:taxon-name><tp:taxon-name-part taxon-name-part-type="genus" reg="Topiris">T.</tp:taxon-name-part><tp:taxon-name-part taxon-name-part-type="species" reg="digiticosta">digiticosta</tp:taxon-name-part></tp:taxon-name></italic> sp. nov., holotype ♂. Scale bar: 10 mm.</p></caption><graphic xmlns:xlink="http://www.w3.org/1999/xlink" xlink:href="zookeys-1229-297_article-119155__-g004.jpg" position="float" orientation="portrait" xlink:type="simple" id="oo_1269568.jpg"><uri content-type="original_file" xlink:type="simple">https://binary.pensoft.net/fig/1269568</uri></graphic></fig><fig id="F7" position="float" orientation="portrait"><object-id xmlns:xlink="http://www.w3.org/1999/xlink" content-type="doi" xlink:type="simple">10.3897/zookeys.1229.119155.figures40-47</object-id><object-id xmlns:xlink="http://www.w3.org/1999/xlink" content-type="arpha" xlink:type="simple">A0E6ED71-D07F-54C5-B0B6-B7D15A55FA2D</object-id><label>Figures 40–47.</label><caption><p>Male genitalia of <italic><tp:taxon-name><tp:taxon-name-part taxon-name-part-type="genus" reg="Topiris">Topiris</tp:taxon-name-part></tp:taxon-name></italic> spp. <bold>40</bold><italic><tp:taxon-name><tp:taxon-name-part taxon-name-part-type="genus" reg="Topiris">T.</tp:taxon-name-part><tp:taxon-name-part taxon-name-part-type="species" reg="albogrisella">albogrisella</tp:taxon-name-part></tp:taxon-name></italic> sp. nov. <bold>A</bold> paratype, slide no. NHMUK010316437 <bold>B</bold> holotype, slide no. NHMUK010316356 <bold>41A, B</bold><italic><tp:taxon-name><tp:taxon-name-part taxon-name-part-type="genus" reg="Topiris">T.</tp:taxon-name-part><tp:taxon-name-part taxon-name-part-type="species" reg="lacteella">lacteella</tp:taxon-name-part></tp:taxon-name></italic> sp. nov., holotype, slide no. NHMUK010316362 <bold>42A, B</bold><italic><tp:taxon-name><tp:taxon-name-part taxon-name-part-type="genus" reg="Topiris">T.</tp:taxon-name-part><tp:taxon-name-part taxon-name-part-type="species" reg="madonna">madonna</tp:taxon-name-part></tp:taxon-name></italic> sp. nov., holotype, slide no. NHMUK010316357 <bold>43A, B</bold><italic><tp:taxon-name><tp:taxon-name-part taxon-name-part-type="genus" reg="Topiris">T.</tp:taxon-name-part><tp:taxon-name-part taxon-name-part-type="species" reg="meyricki">meyricki</tp:taxon-name-part></tp:taxon-name></italic> sp. nov., holotype, slide no. NHMUK010316359 <bold>44A, B</bold><italic><tp:taxon-name><tp:taxon-name-part taxon-name-part-type="genus" reg="Topiris">T.</tp:taxon-name-part><tp:taxon-name-part taxon-name-part-type="species" reg="thunbergella">thunbergella</tp:taxon-name-part></tp:taxon-name></italic> sp. nov., holotype, slide no. NHMUK010316361 <bold>45</bold><italic><tp:taxon-name><tp:taxon-name-part taxon-name-part-type="genus" reg="Topiris">T.</tp:taxon-name-part><tp:taxon-name-part taxon-name-part-type="species" reg="albidella">albidella</tp:taxon-name-part></tp:taxon-name></italic> sp. nov., <bold>A</bold> holotype, slide no. NHMUK010316354 <bold>B</bold> paratype, slide no. NHMUK014331359 <bold>46A, B</bold><italic><tp:taxon-name><tp:taxon-name-part taxon-name-part-type="genus" reg="Topiris">T.</tp:taxon-name-part><tp:taxon-name-part taxon-name-part-type="species" reg="digiticosta">digiticosta</tp:taxon-name-part></tp:taxon-name></italic> sp. nov., holotype, slide no. NHMUK010316355 <bold>47</bold><italic><tp:taxon-name><tp:taxon-name-part taxon-name-part-type="genus" reg="Topiris">T.</tp:taxon-name-part><tp:taxon-name-part taxon-name-part-type="species" reg="albidella">albidella</tp:taxon-name-part></tp:taxon-name></italic> sp. nov., paratype, lateral, slide no. NHMUK014331360. Scale bar: 1 mm.</p></caption><graphic xmlns:xlink="http://www.w3.org/1999/xlink" xlink:href="zookeys-1229-297_article-119155__-g007.jpg" position="float" orientation="portrait" xlink:type="simple" id="oo_1269571.jpg"><uri content-type="original_file" xlink:type="simple">https://binary.pensoft.net/fig/1269571</uri></graphic></fig></tp:treatment-sec></tp:taxon-treatment>
