# Supplementary material for: ﻿A revision of the hitherto neglected genus Topiris Walker, 1863 (Lepidoptera, Xyloryctidae) with taxonomic notes on the genus Athrypsiastis Meyrick, 1910
Source: Zookeys. 2025 Mar 4;1229:297–368. doi: 10.3897/zookeys.1229.119155 (PMC11898055; doi:10.3897/zookeys.1229.119155)
Supplement: XML Treatment for Topiris meyricki [file zookeys.1229.119155-treatment11.xml]

<!DOCTYPE tp:taxon-treatment
  PUBLIC "-//TaxonX//DTD Taxonomic Treatment Publishing DTD v0 20100105//EN" "tax-treatment-NSO.dtd">
<tp:taxon-treatment xmlns:tp="http://www.plazi.org/taxpub"><tp:treatment-meta><kwd-group><label>Taxon classification</label><kwd>
                <named-content content-type="kingdom">Animalia</named-content>
              </kwd><kwd>
                <named-content content-type="order">Lepidoptera</named-content>
              </kwd><kwd>
                <named-content content-type="family">Xyloryctidae</named-content>
              </kwd></kwd-group><mixed-citation publication-type="journal"><person-group><name><surname>Sterling</surname><given-names>Mark J.</given-names></name><name><surname>Price</surname><given-names>Ben W.</given-names></name><name><surname>Lees</surname><given-names>David C.</given-names></name></person-group><article-title>﻿A revision of the hitherto neglected genus <italic><tp:taxon-name><tp:taxon-name-part taxon-name-part-type="genus" reg="Topiris">Topiris</tp:taxon-name-part></tp:taxon-name></italic> Walker, 1863 (<tp:taxon-name><tp:taxon-name-part taxon-name-part-type="order">Lepidoptera</tp:taxon-name-part></tp:taxon-name>, <tp:taxon-name><tp:taxon-name-part taxon-name-part-type="family">Xyloryctidae</tp:taxon-name-part></tp:taxon-name>) with taxonomic notes on the genus <italic><tp:taxon-name><tp:taxon-name-part taxon-name-part-type="genus" reg="Athrypsiastis">Athrypsiastis</tp:taxon-name-part></tp:taxon-name></italic> Meyrick, 1910</article-title><source>Zookeys</source><day>04</day><month>03</month><year>2025</year><volume>1229</volume><fpage>297</fpage><lpage>368</lpage><pub-id pub-id-type="doi">10.3897/zookeys.1229.119155</pub-id></mixed-citation></tp:treatment-meta><tp:nomenclature><label>﻿</label><tp:taxon-name>
              <object-id xmlns:xlink="http://www.w3.org/1999/xlink" content-type="arpha" xlink:type="simple">3344D494-A140-5E52-808E-20046747AE15</object-id>
              <tp:taxon-name-part taxon-name-part-type="genus" reg="Topiris">Topiris</tp:taxon-name-part>
              <tp:taxon-name-part taxon-name-part-type="species" reg="meyricki">meyricki</tp:taxon-name-part>
              <object-id xmlns:xlink="http://www.w3.org/1999/xlink" content-type="zoobank" xlink:type="simple">https://zoobank.org/B8D1C8C4-9601-4EF5-B791-5F646029A779</object-id>
            </tp:taxon-name><tp:taxon-authority>Sterling &amp; Lees</tp:taxon-authority><tp:taxon-status xmlns:xlink="http://www.w3.org/1999/xlink" xlink:type="simple">sp. nov.</tp:taxon-status><xref ref-type="fig" rid="F4">Figs 17</xref><xref ref-type="fig" rid="F7">, 43A, B</xref><xref ref-type="fig" rid="F10">, 68</xref></tp:nomenclature><tp:treatment-sec sec-type="DNA barcode" id="SECID0EWNBK"><title>DNA barcode.</title><p>N/A.</p></tp:treatment-sec><tp:treatment-sec sec-type="type material" id="SECID0E2NBK"><title>Type material.</title><p>Thailand: <bold><italic>Holotype</italic></bold> • ♂, Siam, W.R.S. Ladell leg., fwl 7.5 mm, specimen no. NHMUK010219685, slide no. NHMUK010316359.</p></tp:treatment-sec><tp:treatment-sec sec-type="diagnosis" id="SECID0EEOBK"><title>Diagnosis.</title><p>Indistinguishable externally from other white species of <italic><tp:taxon-name><tp:taxon-name-part taxon-name-part-type="genus" reg="Topiris">Topiris</tp:taxon-name-part></tp:taxon-name></italic>. In the male genitalia, the valva is strongly projecting apically with a smaller, sclerotised, thorn like subapical projection below the apical projection. The saccular process is broad and claviform with a large patch of short bristles medially and a small sclerotised tooth like posterio-medial projection.</p></tp:treatment-sec><tp:treatment-sec sec-type="description" id="SECID0EROBK"><title>Description.</title><p><bold>Male</bold> (Fig. <xref ref-type="fig" rid="F4">17</xref>). Forewing length 7.5 mm, wingspan 16 mm. <bold><italic>Head</italic></bold>: frons with appressed white scales, some cream scales at sides; vertex with tufts of long white scales laterally pointing upwards and away from base of antennae, further long white scales laterally pointing inwards, overlaying the remains of a collar of broader white scales on anterior margin of prothorax pointing posteriorly; pilifers small with small tufts of bristles; maxillary palps whitish. Labial palps, long (&gt; 2.5× diameter of eye), strongly recurved; basal segment white, second segment strongly curved, longer than third segment, thinly covered in appressed white and ochreous scales; third segment thin and pointed, almost straight, thinly covered in white appressed scales. Haustellum with white scaling at base. Antenna ¾ length of forewing, bipectinate; scape white, flagellum with moderate black pectinations, white scaling on basal part (apical part of both antennae missing). <bold><italic>Thorax</italic></bold>: cream coloured, tegulae fairly short, white. Foreleg with femur and tibia pale buff, tarsus damaged, mid legs missing, hindleg with remains of tuft of long white scales. Forewing broad, costa slightly rounded at base, thereafter almost straight, apex obtusely rounded, termen angled slightly inwards, tornus obtusely rounded, dullish white, unmarked apart from traces of brown scaling at edge of base of costa to ~ 1/5. Hindwing as broad as forewing, very slightly pointed at apex, otherwise rounded, white, unmarked. On ventral surface forewings with pale brown scaling between costa and Sc and along veins, hindwings white.</p><p><bold>Female.</bold> Unknown.</p><p><bold><italic>Pre-genital abdomen</italic>.</bold> Cream coloured, white anal tuft. Tergal spines on posterior parts of T2–T7, part of T8 and sternites weakly sclerotised. Apodemes almost straight.</p><p><bold><italic>Male genitalia</italic></bold> (Figs <xref ref-type="fig" rid="F7">43A, B</xref>, <xref ref-type="fig" rid="F10">68</xref>). Uncus broad, anterior margin of dorsal surface weakly emarginate, broadening subapically, apically spatulate, dorsal surface with large medial carina and bow shaped plate basally. Gnathos fused medially, lateral arms thin and lightly sclerotised, medial plate small and lightly sclerotised, very slightly projecting posteriorly from lateral arms. Tegumen band broad and strongly curved, lateral extensions of tegumen substantially longer than width of tegumen band. Vinculum long, robust, well sclerotised, U shaped, base substantially projecting anteriorly beyond base of valvae. Saccus large. Juxta with basal plate V-shaped, anellus lobes broad and moderately short. Valva broad and long, costal margin with substantial medial projection at base, also strongly projecting apically with a smaller, sclerotised, thorn like subapical projection below the apical projection, saccular margin of valva curved at base, otherwise straight, thin ventral sclerite postmedially. Sacculus large, longer than broad, a few sparse setae. Saccular process developing from distal part of sacculus, commencing near costa of valva, broad, claviform, small sclerotised posterio-medial tooth, thick brush of short bristles medially. Aedeagus long with long, recurved, filament-like distal projection and a prominent distal thickening with pointed tip (Fig. <xref ref-type="fig" rid="F10">68</xref>).</p></tp:treatment-sec><tp:treatment-sec sec-type="biology" id="SECID0EBQBK"><title>Biology and early stages.</title><p>Unknown.</p></tp:treatment-sec><tp:treatment-sec sec-type="distribution" id="SECID0EGQBK"><title>Distribution.</title><p>Thailand.</p></tp:treatment-sec><tp:treatment-sec sec-type="etymology" id="SECID0ELQBK"><title>Etymology.</title><p><italic>meyricki</italic> — named in honour of the microlepidopterist and systematist Edward Meyrick (1854–<xref ref-type="bibr" rid="B44">1938</xref>), who described the majority of the known species of white Oriental xyloryctids. The epithet is a noun in the genitive case.</p></tp:treatment-sec><tp:treatment-sec sec-type="remarks" id="SECID0EXQBK"><title>Remarks.</title><p>The labels for the specimen contain limited collection data. However, its collector, Major William Richard Simpson Ladell, was the Chief of the Division of Chemistry and Entomology at the Siamese Department of Agricultural Research during the 1930s and it can be assumed, as its identity was determined by Meyrick, that it was collected in the 1920s or 1930s. The specimen was determined by Meyrick as <italic><tp:taxon-name><tp:taxon-name-part taxon-name-part-type="genus" reg="Topiris">Topiris</tp:taxon-name-part><tp:taxon-name-part taxon-name-part-type="species" reg="candidella">candidella</tp:taxon-name-part></tp:taxon-name></italic> Walker, but its genitalia (not examined by Meyrick) are very different from that species (Figs <xref ref-type="fig" rid="F6">32</xref>, <xref ref-type="fig" rid="F6">33</xref>, <xref ref-type="fig" rid="F7">43</xref>).</p></tp:treatment-sec><tp:treatment-sec><!--Section generated to contain objects referenced in tp:taxon-treatment.--><fig id="F4" position="float" orientation="portrait"><object-id xmlns:xlink="http://www.w3.org/1999/xlink" content-type="doi" xlink:type="simple">10.3897/zookeys.1229.119155.figures4-21</object-id><object-id xmlns:xlink="http://www.w3.org/1999/xlink" content-type="arpha" xlink:type="simple">2E539B06-BF15-52A2-A0E2-E1B6DFD852EE</object-id><label>Figures 4–21.</label><caption><p>Dorsal images of <italic><tp:taxon-name><tp:taxon-name-part taxon-name-part-type="genus" reg="Topiris">Topiris</tp:taxon-name-part></tp:taxon-name></italic> spp. <bold>4</bold><italic><tp:taxon-name><tp:taxon-name-part taxon-name-part-type="genus" reg="Topiris">Topiris</tp:taxon-name-part><tp:taxon-name-part taxon-name-part-type="species" reg="candidella">candidella</tp:taxon-name-part></tp:taxon-name></italic> Walker, 1863, holotype ♂ <bold>5</bold><italic><tp:taxon-name><tp:taxon-name-part taxon-name-part-type="genus" reg="Topiris">T.</tp:taxon-name-part><tp:taxon-name-part taxon-name-part-type="species" reg="candidella">candidella</tp:taxon-name-part></tp:taxon-name></italic>, Sarawak, leg. A.R. Wallace, ♂ <bold>6</bold><italic><tp:taxon-name><tp:taxon-name-part taxon-name-part-type="genus" reg="Topiris">T.</tp:taxon-name-part><tp:taxon-name-part taxon-name-part-type="species" reg="candidella">candidella</tp:taxon-name-part></tp:taxon-name></italic>, Brunei, ♂ <bold>7</bold><italic><tp:taxon-name><tp:taxon-name-part taxon-name-part-type="genus" reg="Topiris">T.</tp:taxon-name-part><tp:taxon-name-part taxon-name-part-type="species" reg="cinderella">cinderella</tp:taxon-name-part></tp:taxon-name></italic> sp. nov., paratype ♂ <bold>8</bold><italic><tp:taxon-name><tp:taxon-name-part taxon-name-part-type="genus" reg="Topiris">T.</tp:taxon-name-part><tp:taxon-name-part taxon-name-part-type="species" reg="ochrotincta">ochrotincta</tp:taxon-name-part></tp:taxon-name></italic> sp. nov., holotype ♂ <bold>9</bold><italic><tp:taxon-name><tp:taxon-name-part taxon-name-part-type="genus" reg="Topiris">T.</tp:taxon-name-part><tp:taxon-name-part taxon-name-part-type="species" reg="schneeweissella">schneeweissella</tp:taxon-name-part></tp:taxon-name></italic> sp. nov., holotype ♂ <bold>10</bold><italic><tp:taxon-name><tp:taxon-name-part taxon-name-part-type="genus" reg="Topiris">T.</tp:taxon-name-part><tp:taxon-name-part taxon-name-part-type="species" reg="sericella">sericella</tp:taxon-name-part></tp:taxon-name></italic> sp. nov., holotype ♂ <bold>11</bold><italic><tp:taxon-name><tp:taxon-name-part taxon-name-part-type="genus" reg="Topiris">T.</tp:taxon-name-part><tp:taxon-name-part taxon-name-part-type="species" reg="salva">salva</tp:taxon-name-part></tp:taxon-name></italic> (Meyrick, 1932), comb. nov., neotype ♂ <bold>12</bold><italic><tp:taxon-name><tp:taxon-name-part taxon-name-part-type="genus" reg="Topiris">T.</tp:taxon-name-part><tp:taxon-name-part taxon-name-part-type="species" reg="salva">salva</tp:taxon-name-part></tp:taxon-name></italic> (Meyrick, 1932), comb. nov., paraneotype ♂ <bold>13</bold><italic><tp:taxon-name><tp:taxon-name-part taxon-name-part-type="genus" reg="Topiris">T.</tp:taxon-name-part><tp:taxon-name-part taxon-name-part-type="species" reg="salva">salva</tp:taxon-name-part></tp:taxon-name></italic>, ♂ <bold>14</bold><italic><tp:taxon-name><tp:taxon-name-part taxon-name-part-type="genus" reg="Topiris">T.</tp:taxon-name-part><tp:taxon-name-part taxon-name-part-type="species" reg="albogrisella">albogrisella</tp:taxon-name-part></tp:taxon-name></italic> sp. nov., holotype ♂ <bold>15</bold><italic><tp:taxon-name><tp:taxon-name-part taxon-name-part-type="genus" reg="Topiris">T.</tp:taxon-name-part><tp:taxon-name-part taxon-name-part-type="species" reg="lacteella">lacteella</tp:taxon-name-part></tp:taxon-name></italic> sp. nov., paratype ♂ <bold>16</bold><italic><tp:taxon-name><tp:taxon-name-part taxon-name-part-type="genus" reg="Topiris">T.</tp:taxon-name-part><tp:taxon-name-part taxon-name-part-type="species" reg="madonna">madonna</tp:taxon-name-part></tp:taxon-name></italic> sp. nov., holotype ♂ <bold>17</bold><italic><tp:taxon-name><tp:taxon-name-part taxon-name-part-type="genus" reg="Topiris">T.</tp:taxon-name-part><tp:taxon-name-part taxon-name-part-type="species" reg="meyricki">meyricki</tp:taxon-name-part></tp:taxon-name></italic> sp. nov., holotype ♂ <bold>18</bold><italic><tp:taxon-name><tp:taxon-name-part taxon-name-part-type="genus" reg="Topiris">T.</tp:taxon-name-part><tp:taxon-name-part taxon-name-part-type="species" reg="sampitella">sampitella</tp:taxon-name-part></tp:taxon-name></italic> (Lvovsky, 2014), comb. nov., holotype ♂ <bold>19</bold><italic><tp:taxon-name><tp:taxon-name-part taxon-name-part-type="genus" reg="Topiris">T.</tp:taxon-name-part><tp:taxon-name-part taxon-name-part-type="species" reg="thunbergella">thunbergella</tp:taxon-name-part></tp:taxon-name></italic> sp. nov., holotype ♂ <bold>20</bold><italic><tp:taxon-name><tp:taxon-name-part taxon-name-part-type="genus" reg="Topiris">T.</tp:taxon-name-part><tp:taxon-name-part taxon-name-part-type="species" reg="albidella">albidella</tp:taxon-name-part></tp:taxon-name></italic> sp. nov., holotype ♂ <bold>21</bold><italic><tp:taxon-name><tp:taxon-name-part taxon-name-part-type="genus" reg="Topiris">T.</tp:taxon-name-part><tp:taxon-name-part taxon-name-part-type="species" reg="digiticosta">digiticosta</tp:taxon-name-part></tp:taxon-name></italic> sp. nov., holotype ♂. Scale bar: 10 mm.</p></caption><graphic xmlns:xlink="http://www.w3.org/1999/xlink" xlink:href="zookeys-1229-297_article-119155__-g004.jpg" position="float" orientation="portrait" xlink:type="simple" id="oo_1269568.jpg"><uri content-type="original_file" xlink:type="simple">https://binary.pensoft.net/fig/1269568</uri></graphic></fig><fig id="F7" position="float" orientation="portrait"><object-id xmlns:xlink="http://www.w3.org/1999/xlink" content-type="doi" xlink:type="simple">10.3897/zookeys.1229.119155.figures40-47</object-id><object-id xmlns:xlink="http://www.w3.org/1999/xlink" content-type="arpha" xlink:type="simple">A0E6ED71-D07F-54C5-B0B6-B7D15A55FA2D</object-id><label>Figures 40–47.</label><caption><p>Male genitalia of <italic><tp:taxon-name><tp:taxon-name-part taxon-name-part-type="genus" reg="Topiris">Topiris</tp:taxon-name-part></tp:taxon-name></italic> spp. <bold>40</bold><italic><tp:taxon-name><tp:taxon-name-part taxon-name-part-type="genus" reg="Topiris">T.</tp:taxon-name-part><tp:taxon-name-part taxon-name-part-type="species" reg="albogrisella">albogrisella</tp:taxon-name-part></tp:taxon-name></italic> sp. nov. <bold>A</bold> paratype, slide no. NHMUK010316437 <bold>B</bold> holotype, slide no. NHMUK010316356 <bold>41A, B</bold><italic><tp:taxon-name><tp:taxon-name-part taxon-name-part-type="genus" reg="Topiris">T.</tp:taxon-name-part><tp:taxon-name-part taxon-name-part-type="species" reg="lacteella">lacteella</tp:taxon-name-part></tp:taxon-name></italic> sp. nov., holotype, slide no. NHMUK010316362 <bold>42A, B</bold><italic><tp:taxon-name><tp:taxon-name-part taxon-name-part-type="genus" reg="Topiris">T.</tp:taxon-name-part><tp:taxon-name-part taxon-name-part-type="species" reg="madonna">madonna</tp:taxon-name-part></tp:taxon-name></italic> sp. nov., holotype, slide no. NHMUK010316357 <bold>43A, B</bold><italic><tp:taxon-name><tp:taxon-name-part taxon-name-part-type="genus" reg="Topiris">T.</tp:taxon-name-part><tp:taxon-name-part taxon-name-part-type="species" reg="meyricki">meyricki</tp:taxon-name-part></tp:taxon-name></italic> sp. nov., holotype, slide no. NHMUK010316359 <bold>44A, B</bold><italic><tp:taxon-name><tp:taxon-name-part taxon-name-part-type="genus" reg="Topiris">T.</tp:taxon-name-part><tp:taxon-name-part taxon-name-part-type="species" reg="thunbergella">thunbergella</tp:taxon-name-part></tp:taxon-name></italic> sp. nov., holotype, slide no. NHMUK010316361 <bold>45</bold><italic><tp:taxon-name><tp:taxon-name-part taxon-name-part-type="genus" reg="Topiris">T.</tp:taxon-name-part><tp:taxon-name-part taxon-name-part-type="species" reg="albidella">albidella</tp:taxon-name-part></tp:taxon-name></italic> sp. nov., <bold>A</bold> holotype, slide no. NHMUK010316354 <bold>B</bold> paratype, slide no. NHMUK014331359 <bold>46A, B</bold><italic><tp:taxon-name><tp:taxon-name-part taxon-name-part-type="genus" reg="Topiris">T.</tp:taxon-name-part><tp:taxon-name-part taxon-name-part-type="species" reg="digiticosta">digiticosta</tp:taxon-name-part></tp:taxon-name></italic> sp. nov., holotype, slide no. NHMUK010316355 <bold>47</bold><italic><tp:taxon-name><tp:taxon-name-part taxon-name-part-type="genus" reg="Topiris">T.</tp:taxon-name-part><tp:taxon-name-part taxon-name-part-type="species" reg="albidella">albidella</tp:taxon-name-part></tp:taxon-name></italic> sp. nov., paratype, lateral, slide no. NHMUK014331360. Scale bar: 1 mm.</p></caption><graphic xmlns:xlink="http://www.w3.org/1999/xlink" xlink:href="zookeys-1229-297_article-119155__-g007.jpg" position="float" orientation="portrait" xlink:type="simple" id="oo_1269571.jpg"><uri content-type="original_file" xlink:type="simple">https://binary.pensoft.net/fig/1269571</uri></graphic></fig><fig id="F10" position="float" orientation="portrait"><object-id xmlns:xlink="http://www.w3.org/1999/xlink" content-type="doi" xlink:type="simple">10.3897/zookeys.1229.119155.figures66-77</object-id><object-id xmlns:xlink="http://www.w3.org/1999/xlink" content-type="arpha" xlink:type="simple">39D0F161-4D0A-5F27-B238-E017E6C0CE3F</object-id><label>Figures 66–77.</label><caption><p><italic><tp:taxon-name><tp:taxon-name-part taxon-name-part-type="genus" reg="Topiris">Topiris</tp:taxon-name-part></tp:taxon-name></italic> and <italic><tp:taxon-name><tp:taxon-name-part taxon-name-part-type="genus" reg="Athrypsiastis">Athrypsiastis</tp:taxon-name-part></tp:taxon-name></italic>, pre-genital abdomens and selected genitalia characters (enlarged) <bold>66</bold><italic><tp:taxon-name><tp:taxon-name-part taxon-name-part-type="genus" reg="Topiris">Topiris</tp:taxon-name-part><tp:taxon-name-part taxon-name-part-type="species" reg="candidella">candidella</tp:taxon-name-part></tp:taxon-name></italic> Walker, 1863, Brunei, slide no. NHMUK014331344 <bold>67</bold><italic><tp:taxon-name><tp:taxon-name-part taxon-name-part-type="genus" reg="Athrypsiastis">Athrypsiastis</tp:taxon-name-part><tp:taxon-name-part taxon-name-part-type="species" reg="phaeoleuca">phaeoleuca</tp:taxon-name-part></tp:taxon-name></italic> Meyrick, 1910, slide no. NHMUK010316398 <bold>68</bold><italic><tp:taxon-name><tp:taxon-name-part taxon-name-part-type="genus" reg="Topiris">T.</tp:taxon-name-part><tp:taxon-name-part taxon-name-part-type="species" reg="meyricki">meyricki</tp:taxon-name-part></tp:taxon-name></italic> sp. nov., holotype, aedeagus, slide no. NHMUK010316359 <bold>69</bold><italic><tp:taxon-name><tp:taxon-name-part taxon-name-part-type="genus" reg="Topiris">T.</tp:taxon-name-part><tp:taxon-name-part taxon-name-part-type="species" reg="cinderella">cinderella</tp:taxon-name-part></tp:taxon-name></italic> sp. nov., aedeagus, slide no. NHMUK010316448 <bold>70</bold><italic><tp:taxon-name><tp:taxon-name-part taxon-name-part-type="genus" reg="Topiris">T.</tp:taxon-name-part><tp:taxon-name-part taxon-name-part-type="species" reg="albidella">albidella</tp:taxon-name-part></tp:taxon-name></italic> sp. nov., aedeagus, slide no. NHMUK014331359 <bold>71</bold><italic><tp:taxon-name><tp:taxon-name-part taxon-name-part-type="genus" reg="Athrypsiastis">A.</tp:taxon-name-part><tp:taxon-name-part taxon-name-part-type="species" reg="phaeoleuca">phaeoleuca</tp:taxon-name-part></tp:taxon-name></italic> Meyrick, 1910 holotype, aedeagus, slide no. NHMUK010316398 <bold>72</bold><italic><tp:taxon-name><tp:taxon-name-part taxon-name-part-type="genus" reg="Topiris">T.</tp:taxon-name-part><tp:taxon-name-part taxon-name-part-type="species" reg="salva">salva</tp:taxon-name-part></tp:taxon-name></italic> (Meyrick, 1932), antrum, slide no. NHMUK014331352 <bold>73</bold><italic><tp:taxon-name><tp:taxon-name-part taxon-name-part-type="genus" reg="Topiris">T.</tp:taxon-name-part><tp:taxon-name-part taxon-name-part-type="species" reg="salva">salva</tp:taxon-name-part></tp:taxon-name></italic> (Meyrick, 1932), corpus bursae, slide no. NHMUK014331352 <bold>74</bold><italic><tp:taxon-name><tp:taxon-name-part taxon-name-part-type="genus" reg="Topiris">T.</tp:taxon-name-part><tp:taxon-name-part taxon-name-part-type="species" reg="albidella">albidella</tp:taxon-name-part></tp:taxon-name></italic> sp. nov., holotype, uncus and gnathos, slide no. NHMUK010316354 <bold>75</bold><italic><tp:taxon-name><tp:taxon-name-part taxon-name-part-type="genus" reg="Topiris">T.</tp:taxon-name-part><tp:taxon-name-part taxon-name-part-type="species" reg="schneeweissella">schneeweissella</tp:taxon-name-part></tp:taxon-name></italic> sp. nov., holotype, uncus and gnathos, slide no. NHMUK010316358 <bold>76</bold><italic><tp:taxon-name><tp:taxon-name-part taxon-name-part-type="genus" reg="Athrypsiastis">Athrypsiastis</tp:taxon-name-part><tp:taxon-name-part taxon-name-part-type="species" reg="phaeoleuca">phaeoleuca</tp:taxon-name-part></tp:taxon-name></italic> Meyrick, 1910, holotype, uncus and gnathos, slide no. NHMUK010316398 <bold>77</bold><italic><tp:taxon-name><tp:taxon-name-part taxon-name-part-type="genus" reg="Topiris">T.</tp:taxon-name-part><tp:taxon-name-part taxon-name-part-type="species" reg="cinderella">cinderella</tp:taxon-name-part></tp:taxon-name></italic> sp. nov., holotype, vinculum, slide no. NHMUK010316400. Scale bars: 2 mm (<bold>66, 67</bold>).</p></caption><graphic xmlns:xlink="http://www.w3.org/1999/xlink" xlink:href="zookeys-1229-297_article-119155__-g010.jpg" position="float" orientation="portrait" xlink:type="simple" id="oo_1269574.jpg"><uri content-type="original_file" xlink:type="simple">https://binary.pensoft.net/fig/1269574</uri></graphic></fig><fig id="F6" position="float" orientation="portrait"><object-id xmlns:xlink="http://www.w3.org/1999/xlink" content-type="doi" xlink:type="simple">10.3897/zookeys.1229.119155.figures32-39</object-id><object-id xmlns:xlink="http://www.w3.org/1999/xlink" content-type="arpha" xlink:type="simple">CA8AAC7E-D6C9-572A-B76B-AA92A02681E0</object-id><label>Figures 32–39.</label><caption><p>Male genitalia of <italic><tp:taxon-name><tp:taxon-name-part taxon-name-part-type="genus" reg="Topiris">Topiris</tp:taxon-name-part></tp:taxon-name></italic> spp. <bold>32A, B</bold><italic><tp:taxon-name><tp:taxon-name-part taxon-name-part-type="genus" reg="Topiris">T.</tp:taxon-name-part><tp:taxon-name-part taxon-name-part-type="species" reg="candidella">candidella</tp:taxon-name-part></tp:taxon-name></italic> Walker, 1863, Brunei, slide no. NHMUK010316445 <bold>33A, B</bold><italic><tp:taxon-name><tp:taxon-name-part taxon-name-part-type="genus" reg="Topiris">T.</tp:taxon-name-part><tp:taxon-name-part taxon-name-part-type="species" reg="candidella">candidella</tp:taxon-name-part></tp:taxon-name></italic>, Sarawak, slide no. NHMUK014331342 <bold>34</bold><italic><tp:taxon-name><tp:taxon-name-part taxon-name-part-type="genus" reg="Topiris">T.</tp:taxon-name-part><tp:taxon-name-part taxon-name-part-type="species" reg="cinderella">cinderella</tp:taxon-name-part></tp:taxon-name></italic> sp. nov. <bold>A</bold> holotype, slide no. NHMUK010316400 <bold>B</bold> paratype, slide no. NHMUK010316448 <bold>35A, B</bold><italic><tp:taxon-name><tp:taxon-name-part taxon-name-part-type="genus" reg="Topiris">T.</tp:taxon-name-part><tp:taxon-name-part taxon-name-part-type="species" reg="ochrotincta">ochrotincta</tp:taxon-name-part></tp:taxon-name></italic> sp. nov., holotype, slide no. NHMUK010316401 <bold>36A, B</bold><italic><tp:taxon-name><tp:taxon-name-part taxon-name-part-type="genus" reg="Topiris">T.</tp:taxon-name-part><tp:taxon-name-part taxon-name-part-type="species" reg="schneeweissella">schneeweissella</tp:taxon-name-part></tp:taxon-name></italic> sp. nov., holotype, slide no. NHMUK010316358 <bold>37A, B</bold><italic><tp:taxon-name><tp:taxon-name-part taxon-name-part-type="genus" reg="Topiris">T.</tp:taxon-name-part><tp:taxon-name-part taxon-name-part-type="species" reg="sericella">sericella</tp:taxon-name-part></tp:taxon-name></italic> sp. nov., holotype, slide no. NHMUK010316873 <bold>38A, B</bold><italic><tp:taxon-name><tp:taxon-name-part taxon-name-part-type="genus" reg="Topiris">T.</tp:taxon-name-part><tp:taxon-name-part taxon-name-part-type="species" reg="salva">salva</tp:taxon-name-part></tp:taxon-name></italic> (Meyrick, 1932), comb. nov., slide no. NHMUK010316399 <bold>39A, B</bold><italic><tp:taxon-name><tp:taxon-name-part taxon-name-part-type="genus" reg="Topiris">T.</tp:taxon-name-part><tp:taxon-name-part taxon-name-part-type="species" reg="salva">salva</tp:taxon-name-part></tp:taxon-name></italic> (Meyrick, 1932), comb. nov., paraneotype, slide no. NHMUK010316441. Scale bar: 1 mm.</p></caption><graphic xmlns:xlink="http://www.w3.org/1999/xlink" xlink:href="zookeys-1229-297_article-119155__-g006.jpg" position="float" orientation="portrait" xlink:type="simple" id="oo_1269570.jpg"><uri content-type="original_file" xlink:type="simple">https://binary.pensoft.net/fig/1269570</uri></graphic></fig></tp:treatment-sec><ref-list><ref id="B44"><mixed-citation xmlns:xlink="http://www.w3.org/1999/xlink" xlink:type="simple"><person-group><name name-style="western"><surname>Meyrick</surname><given-names>E</given-names></name></person-group> (<year>1938</year>) Materialien zu einer Mikrolepidopterenfauna des Yulingshanmassivs. Deutsche Entomologische Zeitscrift Iris 52: 14.</mixed-citation></ref></ref-list></tp:taxon-treatment>
