# Supplementary material for: ﻿A revision of the hitherto neglected genus Topiris Walker, 1863 (Lepidoptera, Xyloryctidae) with taxonomic notes on the genus Athrypsiastis Meyrick, 1910
Source: Zookeys. 2025 Mar 4;1229:297–368. doi: 10.3897/zookeys.1229.119155 (PMC11898055; doi:10.3897/zookeys.1229.119155)
Supplement: XML Treatment for Topiris albidella [file zookeys.1229.119155-treatment14.xml]

<!DOCTYPE tp:taxon-treatment
  PUBLIC "-//TaxonX//DTD Taxonomic Treatment Publishing DTD v0 20100105//EN" "tax-treatment-NSO.dtd">
<tp:taxon-treatment xmlns:tp="http://www.plazi.org/taxpub"><tp:treatment-meta><kwd-group><label>Taxon classification</label><kwd>
                <named-content content-type="kingdom">Animalia</named-content>
              </kwd><kwd>
                <named-content content-type="order">Lepidoptera</named-content>
              </kwd><kwd>
                <named-content content-type="family">Xyloryctidae</named-content>
              </kwd></kwd-group><mixed-citation publication-type="journal"><person-group><name><surname>Sterling</surname><given-names>Mark J.</given-names></name><name><surname>Price</surname><given-names>Ben W.</given-names></name><name><surname>Lees</surname><given-names>David C.</given-names></name></person-group><article-title>﻿A revision of the hitherto neglected genus <italic><tp:taxon-name><tp:taxon-name-part taxon-name-part-type="genus" reg="Topiris">Topiris</tp:taxon-name-part></tp:taxon-name></italic> Walker, 1863 (<tp:taxon-name><tp:taxon-name-part taxon-name-part-type="order">Lepidoptera</tp:taxon-name-part></tp:taxon-name>, <tp:taxon-name><tp:taxon-name-part taxon-name-part-type="family">Xyloryctidae</tp:taxon-name-part></tp:taxon-name>) with taxonomic notes on the genus <italic><tp:taxon-name><tp:taxon-name-part taxon-name-part-type="genus" reg="Athrypsiastis">Athrypsiastis</tp:taxon-name-part></tp:taxon-name></italic> Meyrick, 1910</article-title><source>Zookeys</source><day>04</day><month>03</month><year>2025</year><volume>1229</volume><fpage>297</fpage><lpage>368</lpage><pub-id pub-id-type="doi">10.3897/zookeys.1229.119155</pub-id></mixed-citation></tp:treatment-meta><tp:nomenclature><label>﻿</label><tp:taxon-name>
              <object-id xmlns:xlink="http://www.w3.org/1999/xlink" content-type="arpha" xlink:type="simple">F8F38414-BA1E-5CE0-9AC7-70954CBDEA85</object-id>
              <tp:taxon-name-part taxon-name-part-type="genus" reg="Topiris">Topiris</tp:taxon-name-part>
              <tp:taxon-name-part taxon-name-part-type="species" reg="albidella">albidella</tp:taxon-name-part>
              <object-id xmlns:xlink="http://www.w3.org/1999/xlink" content-type="zoobank" xlink:type="simple">https://zoobank.org/21B66305-1719-4596-A403-9D15EB273D57</object-id>
            </tp:taxon-name><tp:taxon-authority>Sterling &amp; Lees</tp:taxon-authority><tp:taxon-status xmlns:xlink="http://www.w3.org/1999/xlink" xlink:type="simple">sp. nov.</tp:taxon-status><xref ref-type="fig" rid="F4">Figs 20</xref><xref ref-type="fig" rid="F7">, 45A, B</xref><xref ref-type="fig" rid="F7">, 47</xref><xref ref-type="fig" rid="F9">, 60A, B</xref><xref ref-type="fig" rid="F10">, 70</xref></tp:nomenclature><tp:treatment-sec sec-type="DNA barcode" id="SECID0EV6BK"><title>DNA barcode.</title><p>N/A. All five sequence fragments (<ext-link xmlns:xlink="http://www.w3.org/1999/xlink" xlink:href="https://portal.boldsystems.org/record/METAT082-18" ext-link-type="uri" xlink:type="simple">METAT082-18</ext-link>, <ext-link xmlns:xlink="http://www.w3.org/1999/xlink" xlink:href="https://portal.boldsystems.org/record/METAT083-18" ext-link-type="uri" xlink:type="simple">METAT083-18</ext-link>, <ext-link xmlns:xlink="http://www.w3.org/1999/xlink" xlink:href="https://portal.boldsystems.org/record/DEPAL051-20" ext-link-type="uri" xlink:type="simple">DEPAL051-20</ext-link>, <ext-link xmlns:xlink="http://www.w3.org/1999/xlink" xlink:href="https://portal.boldsystems.org/record/DEPAL062-20" ext-link-type="uri" xlink:type="simple">DEPAL062-20</ext-link>, <ext-link xmlns:xlink="http://www.w3.org/1999/xlink" xlink:href="https://portal.boldsystems.org/record/DEPAL063-20" ext-link-type="uri" xlink:type="simple">DEPAL063-20</ext-link>: see Suppl. material <xref ref-type="supplementary-material" rid="S2">2</xref>) were too short to qualify for a <abbrev xmlns:xlink="http://www.w3.org/1999/xlink" xlink:title="Barcode Index Number" id="ABBRID0EYACK" xlink:type="simple">BIN</abbrev> (see Remarks).</p></tp:treatment-sec><tp:treatment-sec sec-type="type material" id="SECID0E3ACK"><title>Type material.</title><p>Indonesia, Sulawesi: <bold><italic>Holotype</italic></bold> • ♂, Indonesia, Sulawesi, Utara, Dumoga-Bone National Park, ‘Edwards’ camp, lowland forest, 664m, October 1985, Project Wallace, fwl 8.5 mm, specimen no. NHMUK010923048, slide no. NHMUK010316354, Process ID <ext-link xmlns:xlink="http://www.w3.org/1999/xlink" xlink:href="https://portal.boldsystems.org/record/METAT082-18" ext-link-type="uri" xlink:type="simple">METAT082-18</ext-link> (339 bp). <bold><italic>Paratypes</italic></bold> (11♂, 2♀): • 1♂ Indonesia, Sulawesi, Utara, Dumoga-Bone National Park, plot B, ca. 300 m, lowland forest, September 1985, Project Wallace specimen no. NHMUK010923049, slide no. NHMUK010316433, Process ID <ext-link xmlns:xlink="http://www.w3.org/1999/xlink" xlink:href="https://portal.boldsystems.org/record/METAT083-18" ext-link-type="uri" xlink:type="simple">METAT083-18</ext-link> (368 bp) ; • 1♂ Indonesia, W. Celebes, G. Rangkoenau, 900ft., Nov. 1936, J.P.A. Kalis leg., specimen no. NHMUK010923209, slide no. NHMUK010316434, Process ID <ext-link xmlns:xlink="http://www.w3.org/1999/xlink" xlink:href="https://portal.boldsystems.org/record/DEPAL051-20" ext-link-type="uri" xlink:type="simple">DEPAL051-20</ext-link> (133 bp); • 1♂; Indonesia, W. Celebes, Koelawi Paloe, 3100ft., Mar. 1937, J.P.A. Kalis leg., specimen no. NHMUK010923220, slide no. NHMUK010316435, Process ID <ext-link xmlns:xlink="http://www.w3.org/1999/xlink" xlink:href="https://portal.boldsystems.org/record/DEPAL062-20" ext-link-type="uri" xlink:type="simple">DEPAL062-20</ext-link> (136 bp); • 1♂ Indonesia, W. Celebes, Koelawi Paloe, 3100 ft., Mar. 1937, J.P.A. Kalis leg., specimen no. NHMUK010923221; slide no. NHMUK010316436, Process ID <ext-link xmlns:xlink="http://www.w3.org/1999/xlink" xlink:href="https://portal.boldsystems.org/record/DEPAL063-20" ext-link-type="uri" xlink:type="simple">DEPAL063-20</ext-link> (244 bp); • 1♂ Indonesia, W. Celebes, Lindoe Paloe, 3700ft., Apr. 1937, J.P.A. Kalis leg., specimen no. NHMUK010219660, slide no. NHMUK010316866; • 1♂ Indonesia, W. Celebes, G. Tompoe, 2700ft., Feb. 1937, J.P.A. Kalis leg., specimen no. NHMUK010219693, slide no. NHMUK010316848; • 1♂ Indonesia, Sulawesi, Utara, Dumoga-Bone National Park, ‘Hog’s Back’ Camp, Lowland Forest, 492 m, Project Wallace, September 1985, specimen no. NHMUK010219699, slide no. NHMUK014331359; • 1♂ W. Celebes, Koelawi Paloe, 3100ft., Mar. 1937, J.P.A. Kalis leg., specimen no. NHMUK010219658, slide no. NHMUK014331360; • 1♂ Indonesia, W. Celebes, Loda, Paloe, 4000 ft., May 1937, J.P.A. Kalis leg., specimen no. NHMUK010219763, slide no. NHMUK014331362; • 1♂ Indonesia, W. Celebes, G. Tompoe, Paloe, W. Celebes, 2700 ft., Jan. 1937, J.P.A. Kalis leg., specimen no. NHMUK010923230, slide no. NHMUK014331363; • 1♂ Indonesia, Sulawesi, Utara, Dumoga-Bone National Park, Lowland Forest, 664 m, October 1985, Project Wallace, specimen no. NHMUK010923148, slide no. NHMUK014331364; • 1♀ Indonesia, Sulawesi, Utara, Dumoga-Bone NP, G. Mogogonipa summit 1008m, 18–20.x.1985, Project Wallace specimen no. NHMUK010219701, slide no. NHMUK010316865; • 1♀ G. Rangkoenau, W. Celebes, 900 ft., Nov. 1936, leg. J.P.A. Kalis, specimen no. NHMUK013698481, slide no. NHMUK014331361.</p></tp:treatment-sec><tp:treatment-sec sec-type="diagnosis" id="SECID0EBCCK"><title>Diagnosis.</title><p>This species is similar externally to <italic><tp:taxon-name><tp:taxon-name-part taxon-name-part-type="genus" reg="Topiris">T.</tp:taxon-name-part><tp:taxon-name-part taxon-name-part-type="species" reg="digiticosta">digiticosta</tp:taxon-name-part></tp:taxon-name></italic>, but in <italic><tp:taxon-name><tp:taxon-name-part taxon-name-part-type="genus" reg="Topiris">T.</tp:taxon-name-part><tp:taxon-name-part taxon-name-part-type="species" reg="digiticosta">digiticosta</tp:taxon-name-part></tp:taxon-name></italic> the apex of the forewing is slightly more angulated and the terminal line terminates prior to the tornus. In the male genitalia the distal margin of the valva of <italic><tp:taxon-name><tp:taxon-name-part taxon-name-part-type="genus" reg="Topiris">T.</tp:taxon-name-part><tp:taxon-name-part taxon-name-part-type="species" reg="albidella">albidella</tp:taxon-name-part></tp:taxon-name></italic> is almost straight, the apex is pointed posteriorly but not projecting and there is a small process towards the basal margin, whereas in <italic><tp:taxon-name><tp:taxon-name-part taxon-name-part-type="genus" reg="Topiris">T.</tp:taxon-name-part><tp:taxon-name-part taxon-name-part-type="species" reg="digiticosta">digiticosta</tp:taxon-name-part></tp:taxon-name></italic> the apical margin is strongly concave, forming two distal lobes, the posterior lobe long and digitate, the anterior lobe smaller and curved.</p></tp:treatment-sec><tp:treatment-sec sec-type="description" id="SECID0ETDCK"><title>Description.</title><p><bold>Male</bold> (Fig. <xref ref-type="fig" rid="F4">20</xref>). Forewing length 8–9.5 mm; wingspan 17.5–20 mm. <bold><italic>Head</italic></bold>: frons white with small area of ochreous scaling laterally; vertex with small tuft of white scales projecting forward at base of antennae with thick tufts of long white lamellate scales projecting sideways and diagonally from sides of the vertex, overlaying in part a collar of broad white scales projecting posteriorly from anterior margin of prothorax; pilifers short with small tuft of dark bristles; maxillary palps white. Labial palps long (3× diameter of eye), strongly recurved, basal segment covered in fine ochreous scales, second segment longer than third, strongly curved, white, third segment almost straight, covered in appressed pale ochreous scales. Haustellum with basal half scaled silver white. Antenna ¾ length of forewing, bipectinate, scape thickly scaled, white at base and on much of dorsal surface, otherwise dark cream, flagellum with pectinations for ¾ of length, apical portion filiform, basal flagellomeres scaled dark cream on dorsal surface, otherwise black. <bold><italic>Thorax</italic></bold>: white with metallic reflections, tegulae short, white; femur of foreleg pale ochreous; tibia and tarsus dark brown intermixed ochreous; moderate tibial epiphysis; mid legs and hind legs white, hind legs with thick tuft of long white scales with metallic reflections. Forewing broad, costa gently rounded at base, otherwise almost straight, apex rounded, termen almost straight, tornus slightly rounded, hindwing broad and rounded; glossy white, unmarked except for small line of dark brown scales at the base of the costa to ~ 1/5 and a dark brown terminal line commencing just prior to apex and terminating after tornus; dorsal patch sometimes visible. Hindwing as broad as forewing, white with a faint terminal line near 1+1A. Ventrally, forewing with brownish grey scaling between costa and Sc on the forewing, veins lined with brownish scales, terminal line also present though not as distinct as the forewing, hindwing white.</p><p><bold>Female.</bold> Similar to male, slightly larger, forewing length 9.5–11 mm; wingspan 20–24 mm, antenna filiform throughout.</p><p><bold><italic>Pre-genital abdomen</italic>.</bold> White with white anal tuft. Tergal spines on posterior part of T2–T7; weak sclerotisation of part of T8 and sternites. Apodemes slightly curved, venulae slightly sinuate.</p><p><bold><italic>Male genitalia</italic></bold> (Figs <xref ref-type="fig" rid="F7">45A, B</xref>, <xref ref-type="fig" rid="F7">47</xref>). Uncus anteriorly broad, anterior margin of dorsal surface weakly emarginate, lateral edges tapering towards posterior apex. Gnathos not fused medially and with two narrow, strongly sclerotised lateral posterior projections. Tegumen band broad, strongly arched, lateral extensions of tegumen longer than width of tegumen band. Vinculum long, robust, U shaped, base substantially projecting anteriorly beyond base of valvae. Saccus large. Juxta with broad V-shaped base plate, anellus lobes broad, tapering. Valva broad, slightly tapering distally, costal margin almost straight, setose ventral membrane from costa confined to inner half of valva, small ridge along anterior margin, distal margin almost straight, pointed posterio-apically, a small, slightly sclerotised process close to angle of distal and saccular margin, saccular margin curved towards base, otherwise straight, long thin ventral sclerite postmedially, projection attaching to basal part of saccular process. Sacculus as broad as valva, longer than broad, with scattered setae. Saccular process arising from distal part of sacculus, commencing medially in valva, straight and narrow, setose for &gt; 1/2 length with brush of long bristles apically. Aedeagus long with long, recurved, filament-like distal projection and pointed distal thickening, with small sclerite postmedially (Fig. <xref ref-type="fig" rid="F10">70</xref>). Bulbus ejaculatorius long with two coils and large broad hood.</p><p><bold><italic>Female genitalia</italic></bold> (Fig. <xref ref-type="fig" rid="F9">60A, B</xref>). Papillae anales short and broad, apophyses posteriores 1½ × length of apophyses anteriores. S8 with posterior and anterior margins medially recessed. Ostium small and circular. Antrum long, straight and narrow, sclerotised, melanised, and strongly scobinate almost throughout. Ductus bursae long and thin, anteriorly coiled around posterior part of corpus bursae, posteriorly thin and membranous, anteriorly finely scobinate. Corpus bursae large and elongate, without signum.</p></tp:treatment-sec><tp:treatment-sec sec-type="biology" id="SECID0EOFCK"><title>Biology and early stages.</title><p>Early stages are unknown. The Dumoga-Bone specimens were taken at light at night. The species has been found in February, March, September, October, November, and December in forest habitat from 300–1000 m elevation.</p></tp:treatment-sec><tp:treatment-sec sec-type="distribution" id="SECID0ETFCK"><title>Distribution.</title><p>Known from the area around Palu in the late 1930s and from the Dumoga-Bone National Park in the mid-1970s. Both are in Sulawesi, Indonesia.</p></tp:treatment-sec><tp:treatment-sec sec-type="etymology" id="SECID0EYFCK"><title>Etymology.</title><p><italic>albidella</italic> — from <italic>albidus</italic> (lat.), white. The adult moth of this species is almost entirely white in colour. The epithet is an adjective in the nominative singular.</p></tp:treatment-sec><tp:treatment-sec sec-type="material" id="SECID0ECGCK"><title>Additional material examined</title><p>(57♂): • 24♂ W. Celebes, G. Rangkoenau, 900 ft., Nov. 1936; • 2♂ W. Celebes, G. Rangkoenau, 1800 ft., Dec. 1936; • 3♂ W. Celebes, G Tompoe, 2700 ft., Jan. 1937; • 8♂ W. Celebes, G Tompoe, 2700 ft., Feb. 1937; • 1♂ W. Celebes, Koelawi Paloe, 3100 ft., Mar. 1937; • 3♂ W. Celebes, Lindoe Paloe, 3700 ft., Apr. 1937, (all J.P.A. Kalis leg); • 2♂ Indonesia, Sulawesi, Utara, Dumoga-Bone National Park, 7/8.ii.1985, 7.9.1985 J.D. Holloway leg.; • 3♂ Indonesia, Sulawesi, Utara, Dumoga-Bone National Park, Project Wallace, March 1985; 11♂ Indonesia, Sulawesi, Utara, Dumoga-Bone National Park, Project Wallace, September 1985. The additional material was not examined in detail and does not form part of the type material.</p></tp:treatment-sec><tp:treatment-sec sec-type="remarks" id="SECID0EHGCK"><title>Remarks.</title><p>No full <abbrev xmlns:xlink="http://www.w3.org/1999/xlink" xlink:title="mitochondrial gene" id="ABBRID0ENGCK" xlink:type="simple">COI</abbrev> sequences were obtained from any specimen. Short sequences of 133–368 bp were obtained from five specimens (two failure tracking, three next generation sequences). Specimen nos. NHMUK010923048 and NHMUK010923049 produced sequences of 339 and 368 bp respectively. These specimens were both taken in 1985. Specimen nos. NHMUK010923209, NHMUK010923220 and NHMUK010923221 (taken in 1936 and 1937 respectively) were submitted for next generation sequencing and produced sequences of 133 bp, 136 bp and 244 bp respectively. Sequences for NHMUK010923220 and NHMUK010923221 are almost 3% pairwise divergent from NHMUK010923048 and NHMUK010923049. All these specimens are males. Their external characters are the same. Each specimen has been dissected and their genitalia are indistinguishable. We have included all these specimens within <italic><tp:taxon-name><tp:taxon-name-part taxon-name-part-type="genus" reg="Topiris">T.</tp:taxon-name-part><tp:taxon-name-part taxon-name-part-type="species" reg="albidella">albidella</tp:taxon-name-part></tp:taxon-name></italic> on the basis of the identity in their morphological characters and the substantially incomplete information from their sequences. It remains possible, however, that <italic><tp:taxon-name><tp:taxon-name-part taxon-name-part-type="genus" reg="Topiris">T.</tp:taxon-name-part><tp:taxon-name-part taxon-name-part-type="species" reg="albidella">albidella</tp:taxon-name-part></tp:taxon-name></italic> contains a species complex. <italic><tp:taxon-name><tp:taxon-name-part taxon-name-part-type="genus" reg="Topiris">Topiris</tp:taxon-name-part><tp:taxon-name-part taxon-name-part-type="species" reg="digiticosta">digiticosta</tp:taxon-name-part></tp:taxon-name></italic> is externally cryptic with <italic><tp:taxon-name><tp:taxon-name-part taxon-name-part-type="genus" reg="Topiris">T.</tp:taxon-name-part><tp:taxon-name-part taxon-name-part-type="species" reg="albidella">albidella</tp:taxon-name-part></tp:taxon-name></italic> although its male genitalia are readily distinguishable. We have therefore included all the additional material which appear to be this taxon on external examination, without dissection or sequencing, as <italic><tp:taxon-name><tp:taxon-name-part taxon-name-part-type="genus" reg="Topiris">T.</tp:taxon-name-part><tp:taxon-name-part taxon-name-part-type="species" reg="albidella">albidella</tp:taxon-name-part></tp:taxon-name></italic>, but not included this material in the type material.</p></tp:treatment-sec><tp:treatment-sec><!--Section generated to contain objects referenced in tp:taxon-treatment.--><fig id="F4" position="float" orientation="portrait"><object-id xmlns:xlink="http://www.w3.org/1999/xlink" content-type="doi" xlink:type="simple">10.3897/zookeys.1229.119155.figures4-21</object-id><object-id xmlns:xlink="http://www.w3.org/1999/xlink" content-type="arpha" xlink:type="simple">2E539B06-BF15-52A2-A0E2-E1B6DFD852EE</object-id><label>Figures 4–21.</label><caption><p>Dorsal images of <italic><tp:taxon-name><tp:taxon-name-part taxon-name-part-type="genus" reg="Topiris">Topiris</tp:taxon-name-part></tp:taxon-name></italic> spp. <bold>4</bold><italic><tp:taxon-name><tp:taxon-name-part taxon-name-part-type="genus" reg="Topiris">Topiris</tp:taxon-name-part><tp:taxon-name-part taxon-name-part-type="species" reg="candidella">candidella</tp:taxon-name-part></tp:taxon-name></italic> Walker, 1863, holotype ♂ <bold>5</bold><italic><tp:taxon-name><tp:taxon-name-part taxon-name-part-type="genus" reg="Topiris">T.</tp:taxon-name-part><tp:taxon-name-part taxon-name-part-type="species" reg="candidella">candidella</tp:taxon-name-part></tp:taxon-name></italic>, Sarawak, leg. A.R. Wallace, ♂ <bold>6</bold><italic><tp:taxon-name><tp:taxon-name-part taxon-name-part-type="genus" reg="Topiris">T.</tp:taxon-name-part><tp:taxon-name-part taxon-name-part-type="species" reg="candidella">candidella</tp:taxon-name-part></tp:taxon-name></italic>, Brunei, ♂ <bold>7</bold><italic><tp:taxon-name><tp:taxon-name-part taxon-name-part-type="genus" reg="Topiris">T.</tp:taxon-name-part><tp:taxon-name-part taxon-name-part-type="species" reg="cinderella">cinderella</tp:taxon-name-part></tp:taxon-name></italic> sp. nov., paratype ♂ <bold>8</bold><italic><tp:taxon-name><tp:taxon-name-part taxon-name-part-type="genus" reg="Topiris">T.</tp:taxon-name-part><tp:taxon-name-part taxon-name-part-type="species" reg="ochrotincta">ochrotincta</tp:taxon-name-part></tp:taxon-name></italic> sp. nov., holotype ♂ <bold>9</bold><italic><tp:taxon-name><tp:taxon-name-part taxon-name-part-type="genus" reg="Topiris">T.</tp:taxon-name-part><tp:taxon-name-part taxon-name-part-type="species" reg="schneeweissella">schneeweissella</tp:taxon-name-part></tp:taxon-name></italic> sp. nov., holotype ♂ <bold>10</bold><italic><tp:taxon-name><tp:taxon-name-part taxon-name-part-type="genus" reg="Topiris">T.</tp:taxon-name-part><tp:taxon-name-part taxon-name-part-type="species" reg="sericella">sericella</tp:taxon-name-part></tp:taxon-name></italic> sp. nov., holotype ♂ <bold>11</bold><italic><tp:taxon-name><tp:taxon-name-part taxon-name-part-type="genus" reg="Topiris">T.</tp:taxon-name-part><tp:taxon-name-part taxon-name-part-type="species" reg="salva">salva</tp:taxon-name-part></tp:taxon-name></italic> (Meyrick, 1932), comb. nov., neotype ♂ <bold>12</bold><italic><tp:taxon-name><tp:taxon-name-part taxon-name-part-type="genus" reg="Topiris">T.</tp:taxon-name-part><tp:taxon-name-part taxon-name-part-type="species" reg="salva">salva</tp:taxon-name-part></tp:taxon-name></italic> (Meyrick, 1932), comb. nov., paraneotype ♂ <bold>13</bold><italic><tp:taxon-name><tp:taxon-name-part taxon-name-part-type="genus" reg="Topiris">T.</tp:taxon-name-part><tp:taxon-name-part taxon-name-part-type="species" reg="salva">salva</tp:taxon-name-part></tp:taxon-name></italic>, ♂ <bold>14</bold><italic><tp:taxon-name><tp:taxon-name-part taxon-name-part-type="genus" reg="Topiris">T.</tp:taxon-name-part><tp:taxon-name-part taxon-name-part-type="species" reg="albogrisella">albogrisella</tp:taxon-name-part></tp:taxon-name></italic> sp. nov., holotype ♂ <bold>15</bold><italic><tp:taxon-name><tp:taxon-name-part taxon-name-part-type="genus" reg="Topiris">T.</tp:taxon-name-part><tp:taxon-name-part taxon-name-part-type="species" reg="lacteella">lacteella</tp:taxon-name-part></tp:taxon-name></italic> sp. nov., paratype ♂ <bold>16</bold><italic><tp:taxon-name><tp:taxon-name-part taxon-name-part-type="genus" reg="Topiris">T.</tp:taxon-name-part><tp:taxon-name-part taxon-name-part-type="species" reg="madonna">madonna</tp:taxon-name-part></tp:taxon-name></italic> sp. nov., holotype ♂ <bold>17</bold><italic><tp:taxon-name><tp:taxon-name-part taxon-name-part-type="genus" reg="Topiris">T.</tp:taxon-name-part><tp:taxon-name-part taxon-name-part-type="species" reg="meyricki">meyricki</tp:taxon-name-part></tp:taxon-name></italic> sp. nov., holotype ♂ <bold>18</bold><italic><tp:taxon-name><tp:taxon-name-part taxon-name-part-type="genus" reg="Topiris">T.</tp:taxon-name-part><tp:taxon-name-part taxon-name-part-type="species" reg="sampitella">sampitella</tp:taxon-name-part></tp:taxon-name></italic> (Lvovsky, 2014), comb. nov., holotype ♂ <bold>19</bold><italic><tp:taxon-name><tp:taxon-name-part taxon-name-part-type="genus" reg="Topiris">T.</tp:taxon-name-part><tp:taxon-name-part taxon-name-part-type="species" reg="thunbergella">thunbergella</tp:taxon-name-part></tp:taxon-name></italic> sp. nov., holotype ♂ <bold>20</bold><italic><tp:taxon-name><tp:taxon-name-part taxon-name-part-type="genus" reg="Topiris">T.</tp:taxon-name-part><tp:taxon-name-part taxon-name-part-type="species" reg="albidella">albidella</tp:taxon-name-part></tp:taxon-name></italic> sp. nov., holotype ♂ <bold>21</bold><italic><tp:taxon-name><tp:taxon-name-part taxon-name-part-type="genus" reg="Topiris">T.</tp:taxon-name-part><tp:taxon-name-part taxon-name-part-type="species" reg="digiticosta">digiticosta</tp:taxon-name-part></tp:taxon-name></italic> sp. nov., holotype ♂. Scale bar: 10 mm.</p></caption><graphic xmlns:xlink="http://www.w3.org/1999/xlink" xlink:href="zookeys-1229-297_article-119155__-g004.jpg" position="float" orientation="portrait" xlink:type="simple" id="oo_1269568.jpg"><uri content-type="original_file" xlink:type="simple">https://binary.pensoft.net/fig/1269568</uri></graphic></fig><fig id="F7" position="float" orientation="portrait"><object-id xmlns:xlink="http://www.w3.org/1999/xlink" content-type="doi" xlink:type="simple">10.3897/zookeys.1229.119155.figures40-47</object-id><object-id xmlns:xlink="http://www.w3.org/1999/xlink" content-type="arpha" xlink:type="simple">A0E6ED71-D07F-54C5-B0B6-B7D15A55FA2D</object-id><label>Figures 40–47.</label><caption><p>Male genitalia of <italic><tp:taxon-name><tp:taxon-name-part taxon-name-part-type="genus" reg="Topiris">Topiris</tp:taxon-name-part></tp:taxon-name></italic> spp. <bold>40</bold><italic><tp:taxon-name><tp:taxon-name-part taxon-name-part-type="genus" reg="Topiris">T.</tp:taxon-name-part><tp:taxon-name-part taxon-name-part-type="species" reg="albogrisella">albogrisella</tp:taxon-name-part></tp:taxon-name></italic> sp. nov. <bold>A</bold> paratype, slide no. NHMUK010316437 <bold>B</bold> holotype, slide no. NHMUK010316356 <bold>41A, B</bold><italic><tp:taxon-name><tp:taxon-name-part taxon-name-part-type="genus" reg="Topiris">T.</tp:taxon-name-part><tp:taxon-name-part taxon-name-part-type="species" reg="lacteella">lacteella</tp:taxon-name-part></tp:taxon-name></italic> sp. nov., holotype, slide no. NHMUK010316362 <bold>42A, B</bold><italic><tp:taxon-name><tp:taxon-name-part taxon-name-part-type="genus" reg="Topiris">T.</tp:taxon-name-part><tp:taxon-name-part taxon-name-part-type="species" reg="madonna">madonna</tp:taxon-name-part></tp:taxon-name></italic> sp. nov., holotype, slide no. NHMUK010316357 <bold>43A, B</bold><italic><tp:taxon-name><tp:taxon-name-part taxon-name-part-type="genus" reg="Topiris">T.</tp:taxon-name-part><tp:taxon-name-part taxon-name-part-type="species" reg="meyricki">meyricki</tp:taxon-name-part></tp:taxon-name></italic> sp. nov., holotype, slide no. NHMUK010316359 <bold>44A, B</bold><italic><tp:taxon-name><tp:taxon-name-part taxon-name-part-type="genus" reg="Topiris">T.</tp:taxon-name-part><tp:taxon-name-part taxon-name-part-type="species" reg="thunbergella">thunbergella</tp:taxon-name-part></tp:taxon-name></italic> sp. nov., holotype, slide no. NHMUK010316361 <bold>45</bold><italic><tp:taxon-name><tp:taxon-name-part taxon-name-part-type="genus" reg="Topiris">T.</tp:taxon-name-part><tp:taxon-name-part taxon-name-part-type="species" reg="albidella">albidella</tp:taxon-name-part></tp:taxon-name></italic> sp. nov., <bold>A</bold> holotype, slide no. NHMUK010316354 <bold>B</bold> paratype, slide no. NHMUK014331359 <bold>46A, B</bold><italic><tp:taxon-name><tp:taxon-name-part taxon-name-part-type="genus" reg="Topiris">T.</tp:taxon-name-part><tp:taxon-name-part taxon-name-part-type="species" reg="digiticosta">digiticosta</tp:taxon-name-part></tp:taxon-name></italic> sp. nov., holotype, slide no. NHMUK010316355 <bold>47</bold><italic><tp:taxon-name><tp:taxon-name-part taxon-name-part-type="genus" reg="Topiris">T.</tp:taxon-name-part><tp:taxon-name-part taxon-name-part-type="species" reg="albidella">albidella</tp:taxon-name-part></tp:taxon-name></italic> sp. nov., paratype, lateral, slide no. NHMUK014331360. Scale bar: 1 mm.</p></caption><graphic xmlns:xlink="http://www.w3.org/1999/xlink" xlink:href="zookeys-1229-297_article-119155__-g007.jpg" position="float" orientation="portrait" xlink:type="simple" id="oo_1269571.jpg"><uri content-type="original_file" xlink:type="simple">https://binary.pensoft.net/fig/1269571</uri></graphic></fig><fig id="F9" position="float" orientation="portrait"><object-id xmlns:xlink="http://www.w3.org/1999/xlink" content-type="doi" xlink:type="simple">10.3897/zookeys.1229.119155.figures57-65</object-id><object-id xmlns:xlink="http://www.w3.org/1999/xlink" content-type="arpha" xlink:type="simple">EAC30D6D-ED7F-5ABD-93BF-B2B5CB5A1356</object-id><label>Figures 57–65.</label><caption><p>Female genitalia of <italic><tp:taxon-name><tp:taxon-name-part taxon-name-part-type="genus" reg="Topiris">Topiris</tp:taxon-name-part></tp:taxon-name></italic> and <italic><tp:taxon-name><tp:taxon-name-part taxon-name-part-type="genus" reg="Linoclostis">Linoclostis</tp:taxon-name-part></tp:taxon-name></italic> spp., wing preparations <bold>57</bold><italic><tp:taxon-name><tp:taxon-name-part taxon-name-part-type="genus" reg="Topiris">Topiris</tp:taxon-name-part><tp:taxon-name-part taxon-name-part-type="species" reg="candidella">candidella</tp:taxon-name-part></tp:taxon-name></italic> Walker, 1863, slide no. NHMUK014331340 <bold>58</bold><italic><tp:taxon-name><tp:taxon-name-part taxon-name-part-type="genus" reg="Topiris">T.</tp:taxon-name-part><tp:taxon-name-part taxon-name-part-type="species" reg="schneeweissella">schneeweissella</tp:taxon-name-part></tp:taxon-name></italic> sp. nov., paratype, slide no. NHMUK010316451 <bold>59</bold><italic><tp:taxon-name><tp:taxon-name-part taxon-name-part-type="genus" reg="Topiris">T.</tp:taxon-name-part><tp:taxon-name-part taxon-name-part-type="species" reg="salva">salva</tp:taxon-name-part></tp:taxon-name></italic> Meyrick, 1932, comb. nov., slide no. NHMUK014331352 <bold>60A</bold><italic><tp:taxon-name><tp:taxon-name-part taxon-name-part-type="genus" reg="Topiris">T.</tp:taxon-name-part><tp:taxon-name-part taxon-name-part-type="species" reg="albidella">albidella</tp:taxon-name-part></tp:taxon-name></italic> sp. nov., paratype, slide no. NHMUK010316865 <bold>60B</bold> corpus bursae imaged during preparation <bold>61</bold><italic><tp:taxon-name><tp:taxon-name-part taxon-name-part-type="genus" reg="Linoclostis">Linoclostis</tp:taxon-name-part><tp:taxon-name-part taxon-name-part-type="species" reg="gonatias">gonatias</tp:taxon-name-part></tp:taxon-name></italic> Meyrick, 1908, type, slide no. JFGC7678 <bold>62</bold><italic><tp:taxon-name><tp:taxon-name-part taxon-name-part-type="genus" reg="Topiris">T.</tp:taxon-name-part><tp:taxon-name-part taxon-name-part-type="species" reg="candidella">candidella</tp:taxon-name-part></tp:taxon-name></italic>, Brunei, slide no. NHMUK014331889 <bold>63</bold><italic><tp:taxon-name><tp:taxon-name-part taxon-name-part-type="genus" reg="Athrypsiastis">Athrypsiastis</tp:taxon-name-part><tp:taxon-name-part taxon-name-part-type="species" reg="cheesmanae">cheesmanae</tp:taxon-name-part></tp:taxon-name></italic> sp. nov., paratype, slide no. NHMUK014331890 <bold>64</bold><italic><tp:taxon-name><tp:taxon-name-part taxon-name-part-type="genus" reg="Topiris">T.</tp:taxon-name-part><tp:taxon-name-part taxon-name-part-type="species" reg="salva">salva</tp:taxon-name-part></tp:taxon-name></italic>, forewing venation slide no. NHMUK010316844 <bold>65</bold><italic><tp:taxon-name><tp:taxon-name-part taxon-name-part-type="genus" reg="Linoclostis">L.</tp:taxon-name-part><tp:taxon-name-part taxon-name-part-type="species" reg="gonatias">gonatias</tp:taxon-name-part></tp:taxon-name></italic>, type, forewing venation, slide no. JFGC7678. Scale bars: 2 mm (<bold>57–61</bold>).</p></caption><graphic xmlns:xlink="http://www.w3.org/1999/xlink" xlink:href="zookeys-1229-297_article-119155__-g009.jpg" position="float" orientation="portrait" xlink:type="simple" id="oo_1269573.jpg"><uri content-type="original_file" xlink:type="simple">https://binary.pensoft.net/fig/1269573</uri></graphic></fig><fig id="F10" position="float" orientation="portrait"><object-id xmlns:xlink="http://www.w3.org/1999/xlink" content-type="doi" xlink:type="simple">10.3897/zookeys.1229.119155.figures66-77</object-id><object-id xmlns:xlink="http://www.w3.org/1999/xlink" content-type="arpha" xlink:type="simple">39D0F161-4D0A-5F27-B238-E017E6C0CE3F</object-id><label>Figures 66–77.</label><caption><p><italic><tp:taxon-name><tp:taxon-name-part taxon-name-part-type="genus" reg="Topiris">Topiris</tp:taxon-name-part></tp:taxon-name></italic> and <italic><tp:taxon-name><tp:taxon-name-part taxon-name-part-type="genus" reg="Athrypsiastis">Athrypsiastis</tp:taxon-name-part></tp:taxon-name></italic>, pre-genital abdomens and selected genitalia characters (enlarged) <bold>66</bold><italic><tp:taxon-name><tp:taxon-name-part taxon-name-part-type="genus" reg="Topiris">Topiris</tp:taxon-name-part><tp:taxon-name-part taxon-name-part-type="species" reg="candidella">candidella</tp:taxon-name-part></tp:taxon-name></italic> Walker, 1863, Brunei, slide no. NHMUK014331344 <bold>67</bold><italic><tp:taxon-name><tp:taxon-name-part taxon-name-part-type="genus" reg="Athrypsiastis">Athrypsiastis</tp:taxon-name-part><tp:taxon-name-part taxon-name-part-type="species" reg="phaeoleuca">phaeoleuca</tp:taxon-name-part></tp:taxon-name></italic> Meyrick, 1910, slide no. NHMUK010316398 <bold>68</bold><italic><tp:taxon-name><tp:taxon-name-part taxon-name-part-type="genus" reg="Topiris">T.</tp:taxon-name-part><tp:taxon-name-part taxon-name-part-type="species" reg="meyricki">meyricki</tp:taxon-name-part></tp:taxon-name></italic> sp. nov., holotype, aedeagus, slide no. NHMUK010316359 <bold>69</bold><italic><tp:taxon-name><tp:taxon-name-part taxon-name-part-type="genus" reg="Topiris">T.</tp:taxon-name-part><tp:taxon-name-part taxon-name-part-type="species" reg="cinderella">cinderella</tp:taxon-name-part></tp:taxon-name></italic> sp. nov., aedeagus, slide no. NHMUK010316448 <bold>70</bold><italic><tp:taxon-name><tp:taxon-name-part taxon-name-part-type="genus" reg="Topiris">T.</tp:taxon-name-part><tp:taxon-name-part taxon-name-part-type="species" reg="albidella">albidella</tp:taxon-name-part></tp:taxon-name></italic> sp. nov., aedeagus, slide no. NHMUK014331359 <bold>71</bold><italic><tp:taxon-name><tp:taxon-name-part taxon-name-part-type="genus" reg="Athrypsiastis">A.</tp:taxon-name-part><tp:taxon-name-part taxon-name-part-type="species" reg="phaeoleuca">phaeoleuca</tp:taxon-name-part></tp:taxon-name></italic> Meyrick, 1910 holotype, aedeagus, slide no. NHMUK010316398 <bold>72</bold><italic><tp:taxon-name><tp:taxon-name-part taxon-name-part-type="genus" reg="Topiris">T.</tp:taxon-name-part><tp:taxon-name-part taxon-name-part-type="species" reg="salva">salva</tp:taxon-name-part></tp:taxon-name></italic> (Meyrick, 1932), antrum, slide no. NHMUK014331352 <bold>73</bold><italic><tp:taxon-name><tp:taxon-name-part taxon-name-part-type="genus" reg="Topiris">T.</tp:taxon-name-part><tp:taxon-name-part taxon-name-part-type="species" reg="salva">salva</tp:taxon-name-part></tp:taxon-name></italic> (Meyrick, 1932), corpus bursae, slide no. NHMUK014331352 <bold>74</bold><italic><tp:taxon-name><tp:taxon-name-part taxon-name-part-type="genus" reg="Topiris">T.</tp:taxon-name-part><tp:taxon-name-part taxon-name-part-type="species" reg="albidella">albidella</tp:taxon-name-part></tp:taxon-name></italic> sp. nov., holotype, uncus and gnathos, slide no. NHMUK010316354 <bold>75</bold><italic><tp:taxon-name><tp:taxon-name-part taxon-name-part-type="genus" reg="Topiris">T.</tp:taxon-name-part><tp:taxon-name-part taxon-name-part-type="species" reg="schneeweissella">schneeweissella</tp:taxon-name-part></tp:taxon-name></italic> sp. nov., holotype, uncus and gnathos, slide no. NHMUK010316358 <bold>76</bold><italic><tp:taxon-name><tp:taxon-name-part taxon-name-part-type="genus" reg="Athrypsiastis">Athrypsiastis</tp:taxon-name-part><tp:taxon-name-part taxon-name-part-type="species" reg="phaeoleuca">phaeoleuca</tp:taxon-name-part></tp:taxon-name></italic> Meyrick, 1910, holotype, uncus and gnathos, slide no. NHMUK010316398 <bold>77</bold><italic><tp:taxon-name><tp:taxon-name-part taxon-name-part-type="genus" reg="Topiris">T.</tp:taxon-name-part><tp:taxon-name-part taxon-name-part-type="species" reg="cinderella">cinderella</tp:taxon-name-part></tp:taxon-name></italic> sp. nov., holotype, vinculum, slide no. NHMUK010316400. Scale bars: 2 mm (<bold>66, 67</bold>).</p></caption><graphic xmlns:xlink="http://www.w3.org/1999/xlink" xlink:href="zookeys-1229-297_article-119155__-g010.jpg" position="float" orientation="portrait" xlink:type="simple" id="oo_1269574.jpg"><uri content-type="original_file" xlink:type="simple">https://binary.pensoft.net/fig/1269574</uri></graphic></fig><supplementary-material xmlns:xlink="http://www.w3.org/1999/xlink" id="S2" position="float" orientation="portrait" xlink:type="simple"><object-id content-type="doi" xlink:type="simple">10.3897/zookeys.1229.119155.suppl2</object-id><object-id content-type="arpha" xlink:type="simple">46F6526E-C5F6-55A3-BB7B-8FFB84887B64</object-id><label>Supplementary material 2</label><caption><p>Vouchers and accession numbers</p></caption><statement content-type="dataType"><label>Data type</label><p>xls</p></statement><statement content-type="notes"><label>Explanation note</label><p>Genomic.</p></statement><media xlink:href="zookeys-1229-297_article-119155__-s002.xls" mimetype="application" mime-subtype="vnd.ms-excel" position="float" orientation="portrait" xlink:type="simple" id="oo_1269577.xls"><uri content-type="original_file" xlink:type="simple">https://binary.pensoft.net/file/1269577</uri></media><permissions><license xlink:type="simple"><license-p>This dataset is made available under the Open Database License (http://opendatacommons.org/licenses/odbl/1.0/). The Open Database License (ODbL) is a license agreement intended to allow users to freely share, modify, and use this Dataset while maintaining this same freedom for others, provided that the original source and author(s) are credited.</license-p></license></permissions><attrib specific-use="authors">Mark J. Sterling, Ben W. Price, David C. Lees</attrib></supplementary-material></tp:treatment-sec></tp:taxon-treatment>
