# Supplementary material for: ﻿A revision of the hitherto neglected genus Topiris Walker, 1863 (Lepidoptera, Xyloryctidae) with taxonomic notes on the genus Athrypsiastis Meyrick, 1910
Source: Zookeys. 2025 Mar 4;1229:297–368. doi: 10.3897/zookeys.1229.119155 (PMC11898055; doi:10.3897/zookeys.1229.119155)
Supplement: XML Treatment for Athrypsiastis phaeoleuca [file zookeys.1229.119155-treatment18.xml]

<!DOCTYPE tp:taxon-treatment
  PUBLIC "-//TaxonX//DTD Taxonomic Treatment Publishing DTD v0 20100105//EN" "tax-treatment-NSO.dtd">
<tp:taxon-treatment xmlns:tp="http://www.plazi.org/taxpub"><tp:treatment-meta><kwd-group><label>Taxon classification</label><kwd>
                <named-content content-type="kingdom">Animalia</named-content>
              </kwd><kwd>
                <named-content content-type="order">Lepidoptera</named-content>
              </kwd><kwd>
                <named-content content-type="family">Xyloryctidae</named-content>
              </kwd></kwd-group><mixed-citation publication-type="journal"><person-group><name><surname>Sterling</surname><given-names>Mark J.</given-names></name><name><surname>Price</surname><given-names>Ben W.</given-names></name><name><surname>Lees</surname><given-names>David C.</given-names></name></person-group><article-title>﻿A revision of the hitherto neglected genus <italic><tp:taxon-name><tp:taxon-name-part taxon-name-part-type="genus" reg="Topiris">Topiris</tp:taxon-name-part></tp:taxon-name></italic> Walker, 1863 (<tp:taxon-name><tp:taxon-name-part taxon-name-part-type="order">Lepidoptera</tp:taxon-name-part></tp:taxon-name>, <tp:taxon-name><tp:taxon-name-part taxon-name-part-type="family">Xyloryctidae</tp:taxon-name-part></tp:taxon-name>) with taxonomic notes on the genus <italic><tp:taxon-name><tp:taxon-name-part taxon-name-part-type="genus" reg="Athrypsiastis">Athrypsiastis</tp:taxon-name-part></tp:taxon-name></italic> Meyrick, 1910</article-title><source>Zookeys</source><day>04</day><month>03</month><year>2025</year><volume>1229</volume><fpage>297</fpage><lpage>368</lpage><pub-id pub-id-type="doi">10.3897/zookeys.1229.119155</pub-id></mixed-citation></tp:treatment-meta><tp:nomenclature><label>﻿</label><tp:taxon-name>
              <object-id xmlns:xlink="http://www.w3.org/1999/xlink" content-type="arpha" xlink:type="simple">17653170-638E-5DE4-836C-36C4ED07CCE2</object-id>
              <tp:taxon-name-part taxon-name-part-type="genus" reg="Athrypsiastis">Athrypsiastis</tp:taxon-name-part>
              <tp:taxon-name-part taxon-name-part-type="species" reg="phaeoleuca">phaeoleuca</tp:taxon-name-part>
            </tp:taxon-name><tp:taxon-authority>Meyrick, 1910</tp:taxon-authority><xref ref-type="fig" rid="F5">Figs 23</xref><xref ref-type="fig" rid="F8">, 49A, B</xref><xref ref-type="fig" rid="F10">, 67</xref><xref ref-type="fig" rid="F10">, 71</xref><xref ref-type="fig" rid="F10">, 76</xref><tp:nomenclature-citation-list><tp:nomenclature-citation><tp:taxon-name>
                  <tp:taxon-name-part taxon-name-part-type="genus" reg="Athrypsiastis">Athrypsiastis</tp:taxon-name-part>
                  <tp:taxon-name-part taxon-name-part-type="species" reg="phaeoleuca">phaeoleuca</tp:taxon-name-part>
                </tp:taxon-name><comment>Meyrick, 1910: 458.</comment></tp:nomenclature-citation></tp:nomenclature-citation-list></tp:nomenclature><tp:treatment-sec sec-type="DNA barcodes" id="SECID0EO6CK"><title>DNA barcodes.</title><p>N/A.</p></tp:treatment-sec><tp:treatment-sec sec-type="type material" id="SECID0ET6CK"><title>Type material.</title><p>West Papua, Indonesia: <bold><italic>Holotype</italic></bold> • ♂, Humboldt Bay, New Guinea, D. 10.93., specimen no. NHMUK010219697, slide no. NHMUK010316398.</p></tp:treatment-sec><tp:treatment-sec sec-type="diagnosis" id="SECID0E36CK"><title>Diagnosis.</title><p>The contrasting pale ochreous forewings and white hindwings distinguish this species from other <italic><tp:taxon-name><tp:taxon-name-part taxon-name-part-type="genus" reg="Athrypsiastis">Athrypsiastis.</tp:taxon-name-part></tp:taxon-name></italic> In the male genitalia the uncus is long, rectangular, and apically spatulate and the medial plate of the gnathos strongly projects posteriorly from the lateral arms and is very broad and strongly scobinate (Fig. <xref ref-type="fig" rid="F10">76</xref>).</p></tp:treatment-sec><tp:treatment-sec sec-type="description" id="SECID0ENADK"><title>Description.</title><p><bold>Male</bold> (Fig. <xref ref-type="fig" rid="F5">23</xref>). Forewing length 7.5 mm, wingspan 17 mm. <bold><italic>Head</italic></bold>: ocelli absent, frons with dull reddish brown appressed scales; vertex with cream appressed scales, two tufts of long cream scales laterally on vertex, two tufts of long cream scales on posterior part of occiput, pointing posteriorly, overlaying collar of long cream scales, also pointing posteriorly; pilifers moderately broad with a tuft of short bristles; maxillary palps ochreous. Labial palps long (&gt;2.5× diameter of eye), strongly recurved, projecting strongly away from head; basal segment pale ochreous; second segment same length as third, long and strongly curved, evenly scaled pale brown; third segment long, slightly curved, pale brown appressed scales. Haustellum scaled ochreous brown at base. Antennae (both broken) bipectinate; scape pale ochreous, without pecten, dorsal surface of base of flagellum scaled pale ochreous, pectinations brown, covered in short white sensillae. <bold><italic>Thorax</italic></bold>: pale reddish ochreous, tegulae missing; foreleg brown, small tibial epiphysis, other legs missing. Forewing broad, costa very gently arched at base, thereafter slightly curved, apex rounded, termen angled slightly inwards, tornus very obtusely rounded, forewing yellowish ochreous with a dark pinkish tinge to the naked eye, some dark scaling at edge of base of costa, otherwise unmarked, remains of cilia white. Hindwing as broad as forewing, apex rounded, shining white, unmarked (the asymmetric colouration (see Fig. <xref ref-type="fig" rid="F5">23</xref>) is staining), cilia white.</p><p><bold>Female.</bold> Unknown.</p><p><bold><italic>Pre-genital abdomen</italic>.</bold> Ochreous, anal tuft pale ochreous. Patches of tergal spines on posterior parts of T2–T7; T8 weakly sclerotised; sternites unsclerotised. Apodemes straight; venulae slightly sinuate.</p><p><bold><italic>Male genitalia</italic></bold> (Figs <xref ref-type="fig" rid="F8">49A, B</xref>, <xref ref-type="fig" rid="F10">71</xref>, <xref ref-type="fig" rid="F10">76</xref>). Uncus anteriorly broad, anterior margin of dorsal surface very weakly emarginate, long, rectangular, apically spatulate, slightly rounded at apex. Gnathos fused medially, lateral arms long and broad, medial plate very broad, strongly sclerotised and scobinate, strongly projecting posteriorly from lateral arms, pointed apically. Tegumen band elongate, lateral extensions of tegumen longer than width of tegumen band. Vinculum broad, robust, U shaped, base substantially projecting anteriorly beyond base of valvae. Saccus large. Juxta with broad basal plate, anellus lobes broad, moderately short. Valva moderately short, broad, costal margin straight medially, obtusely angled post-medially, setose ventral membrane from costa narrow and without setae basally, broadening and with robust setae medially, extending post-medially, small ridge at anterio-medial edge of membrane, saccular margin of valva almost straight, distal and saccular margins very broadly angled, apex broadly pointed. Sacculus longer than broad. Saccular process developing from distal part of sacculus, commencing above middle of valva, base broad, strongly curved towards saccular margin, curved through &gt; 90° distally, basal half with fine setae, distal half with long thin brush of short appressed bristles, bristles slightly extending beyond apex of process. Aedeagus short, slightly broadened proximally, small ridge-like cornutus in vesica (Fig. <xref ref-type="fig" rid="F10">71</xref>). Bulbus ejaculatorius narrow, longer than aedeagus, head broad, elongate.</p></tp:treatment-sec><tp:treatment-sec sec-type="biology" id="SECID0EFCDK"><title>Biology and early stages.</title><p>Early stages unknown. Adult has been found in October.</p></tp:treatment-sec><tp:treatment-sec sec-type="distribution" id="SECID0EKCDK"><title>Distribution.</title><p>New Guinea.</p></tp:treatment-sec><tp:treatment-sec><!--Section generated to contain objects referenced in tp:taxon-treatment.--><fig id="F5" position="float" orientation="portrait"><object-id xmlns:xlink="http://www.w3.org/1999/xlink" content-type="doi" xlink:type="simple">10.3897/zookeys.1229.119155.figures22-31</object-id><object-id xmlns:xlink="http://www.w3.org/1999/xlink" content-type="arpha" xlink:type="simple">706D41D5-2835-507C-BAE1-C7132DEF485E</object-id><label>Figures 22–31.</label><caption><p>Dorsal images of <italic><tp:taxon-name><tp:taxon-name-part taxon-name-part-type="genus" reg="Topiris">Topiris</tp:taxon-name-part></tp:taxon-name></italic>, <italic><tp:taxon-name><tp:taxon-name-part taxon-name-part-type="genus" reg="Athrypsiastis">Athrypsiastis</tp:taxon-name-part></tp:taxon-name></italic> and <italic><tp:taxon-name><tp:taxon-name-part taxon-name-part-type="genus" reg="Paralecta">Paralecta</tp:taxon-name-part></tp:taxon-name></italic> spp. <bold>22</bold><italic><tp:taxon-name><tp:taxon-name-part taxon-name-part-type="genus" reg="Topiris">Topiris</tp:taxon-name-part></tp:taxon-name></italic> RMNH.INS.20000 <bold>23</bold><italic><tp:taxon-name><tp:taxon-name-part taxon-name-part-type="genus" reg="Athrypsiastis">Athrypsiastis</tp:taxon-name-part><tp:taxon-name-part taxon-name-part-type="species" reg="phaeoleuca">phaeoleuca</tp:taxon-name-part></tp:taxon-name></italic> Meyrick, 1910, holotype ♂ <bold>24</bold><italic><tp:taxon-name><tp:taxon-name-part taxon-name-part-type="genus" reg="Athrypsiastis">A.</tp:taxon-name-part><tp:taxon-name-part taxon-name-part-type="species" reg="cheesmanae">cheesmanae</tp:taxon-name-part></tp:taxon-name></italic> sp. nov., paratype ♂ <bold>25</bold><italic><tp:taxon-name><tp:taxon-name-part taxon-name-part-type="genus" reg="Athrypsiastis">A.</tp:taxon-name-part><tp:taxon-name-part taxon-name-part-type="species" reg="edelweissella">edelweissella</tp:taxon-name-part></tp:taxon-name></italic> sp. nov., holotype ♂ <bold>26</bold><italic><tp:taxon-name><tp:taxon-name-part taxon-name-part-type="genus" reg="Athrypsiastis">A.</tp:taxon-name-part><tp:taxon-name-part taxon-name-part-type="species" reg="halmaherella">halmaherella</tp:taxon-name-part></tp:taxon-name></italic> (Lvovsky, 2014), comb. nov., holotype ♂ <bold>27</bold><italic><tp:taxon-name><tp:taxon-name-part taxon-name-part-type="genus" reg="Athrypsiastis">A.</tp:taxon-name-part><tp:taxon-name-part taxon-name-part-type="species" reg="penumbrella">penumbrella</tp:taxon-name-part></tp:taxon-name></italic> sp. nov., holotype ♂ <bold>28</bold><italic><tp:taxon-name><tp:taxon-name-part taxon-name-part-type="genus" reg="Athrypsiastis">A.</tp:taxon-name-part><tp:taxon-name-part taxon-name-part-type="species" reg="symmetra">symmetra</tp:taxon-name-part></tp:taxon-name></italic> Meyrick, 1915, ♂ <bold>29</bold><italic><tp:taxon-name><tp:taxon-name-part taxon-name-part-type="genus" reg="Paralecta">Paralecta</tp:taxon-name-part><tp:taxon-name-part taxon-name-part-type="species" reg="rosiflora">rosiflora</tp:taxon-name-part></tp:taxon-name></italic> (Meyrick, 1930), comb. nov., holotype <bold>30</bold><italic><tp:taxon-name><tp:taxon-name-part taxon-name-part-type="genus" reg="Topiris">Topiris</tp:taxon-name-part><tp:taxon-name-part taxon-name-part-type="species" reg="salva">salva</tp:taxon-name-part></tp:taxon-name></italic> (Meyrick, 1932) ♀ <bold>31</bold><italic><tp:taxon-name><tp:taxon-name-part taxon-name-part-type="genus" reg="Topiris">T.</tp:taxon-name-part><tp:taxon-name-part taxon-name-part-type="species" reg="salva">salva</tp:taxon-name-part></tp:taxon-name></italic> ♀. Scale bars: 10 mm (<bold>22–29</bold>).</p></caption><graphic xmlns:xlink="http://www.w3.org/1999/xlink" xlink:href="zookeys-1229-297_article-119155__-g005.jpg" position="float" orientation="portrait" xlink:type="simple" id="oo_1269569.jpg"><uri content-type="original_file" xlink:type="simple">https://binary.pensoft.net/fig/1269569</uri></graphic></fig><fig id="F8" position="float" orientation="portrait"><object-id xmlns:xlink="http://www.w3.org/1999/xlink" content-type="doi" xlink:type="simple">10.3897/zookeys.1229.119155.figures48-56</object-id><object-id xmlns:xlink="http://www.w3.org/1999/xlink" content-type="arpha" xlink:type="simple">6939657B-647E-5945-A8EB-B631705C8FB6</object-id><label>Figures 48–56.</label><caption><p>Male genitalia of <italic><tp:taxon-name><tp:taxon-name-part taxon-name-part-type="genus" reg="Topiris">Topiris</tp:taxon-name-part></tp:taxon-name></italic> and <italic><tp:taxon-name><tp:taxon-name-part taxon-name-part-type="genus" reg="Athrypsiastis">Athrypsiastis</tp:taxon-name-part></tp:taxon-name></italic> spp. <bold>48</bold><italic><tp:taxon-name><tp:taxon-name-part taxon-name-part-type="genus" reg="Topiris">T.</tp:taxon-name-part><tp:taxon-name-part taxon-name-part-type="species" reg="sampitella">sampitella</tp:taxon-name-part></tp:taxon-name></italic> (Lvovsky, 2014), holotype, Gen. prep. No 63 <bold>49A, B</bold><italic><tp:taxon-name><tp:taxon-name-part taxon-name-part-type="genus" reg="Athrypsiastis">Athrypsiastis</tp:taxon-name-part><tp:taxon-name-part taxon-name-part-type="species" reg="phaeoleuca">phaeoleuca</tp:taxon-name-part></tp:taxon-name></italic> Meyrick, 1910, holotype, slide no. NHMUK010316398 <bold>50A, B</bold><italic><tp:taxon-name><tp:taxon-name-part taxon-name-part-type="genus" reg="Athrypsiastis">A.</tp:taxon-name-part><tp:taxon-name-part taxon-name-part-type="species" reg="cheesmanae">cheesmanae</tp:taxon-name-part></tp:taxon-name></italic> sp. nov., holotype, slide no. NHMUK010316428 <bold>51A, B</bold><italic><tp:taxon-name><tp:taxon-name-part taxon-name-part-type="genus" reg="Athrypsiastis">A.</tp:taxon-name-part><tp:taxon-name-part taxon-name-part-type="species" reg="edelweissella">edelweissella</tp:taxon-name-part></tp:taxon-name></italic> sp. nov., holotype, slide no. NHMUK010316429 <bold>52</bold><italic><tp:taxon-name><tp:taxon-name-part taxon-name-part-type="genus" reg="Athrypsiastis">A.</tp:taxon-name-part><tp:taxon-name-part taxon-name-part-type="species" reg="penumbrella">penumbrella</tp:taxon-name-part></tp:taxon-name></italic> sp. nov. <bold>A</bold> holotype, slide no. NHMUK010316430 <bold>B</bold> paratype, slide no. NHMUK010316843 <bold>53A, B</bold><italic><tp:taxon-name><tp:taxon-name-part taxon-name-part-type="genus" reg="Athrypsiastis">A.</tp:taxon-name-part><tp:taxon-name-part taxon-name-part-type="species" reg="symmetra">symmetra</tp:taxon-name-part></tp:taxon-name></italic> Meyrick, slide no. NHMUK010316443 <bold>54</bold><italic><tp:taxon-name><tp:taxon-name-part taxon-name-part-type="genus" reg="Athrypsiastis">A.</tp:taxon-name-part><tp:taxon-name-part taxon-name-part-type="species" reg="halmaherella">halmaherella</tp:taxon-name-part></tp:taxon-name></italic> (Lvovsky), holotype, Gen. prep. No 62 <bold>55</bold><italic><tp:taxon-name><tp:taxon-name-part taxon-name-part-type="genus" reg="Athrypsiastis">A.</tp:taxon-name-part><tp:taxon-name-part taxon-name-part-type="species" reg="chionodes">chionodes</tp:taxon-name-part></tp:taxon-name></italic> Diakonoff, 1954, holotype <bold>56</bold><italic><tp:taxon-name><tp:taxon-name-part taxon-name-part-type="genus" reg="Athrypsiastis">A.</tp:taxon-name-part><tp:taxon-name-part taxon-name-part-type="species" reg="delicata">delicata</tp:taxon-name-part></tp:taxon-name></italic> Diakonoff, 1954, holotype. Scale bar: 1 mm (<bold>49–53B</bold>).</p></caption><graphic xmlns:xlink="http://www.w3.org/1999/xlink" xlink:href="zookeys-1229-297_article-119155__-g008.jpg" position="float" orientation="portrait" xlink:type="simple" id="oo_1269572.jpg"><uri content-type="original_file" xlink:type="simple">https://binary.pensoft.net/fig/1269572</uri></graphic></fig><fig id="F10" position="float" orientation="portrait"><object-id xmlns:xlink="http://www.w3.org/1999/xlink" content-type="doi" xlink:type="simple">10.3897/zookeys.1229.119155.figures66-77</object-id><object-id xmlns:xlink="http://www.w3.org/1999/xlink" content-type="arpha" xlink:type="simple">39D0F161-4D0A-5F27-B238-E017E6C0CE3F</object-id><label>Figures 66–77.</label><caption><p><italic><tp:taxon-name><tp:taxon-name-part taxon-name-part-type="genus" reg="Topiris">Topiris</tp:taxon-name-part></tp:taxon-name></italic> and <italic><tp:taxon-name><tp:taxon-name-part taxon-name-part-type="genus" reg="Athrypsiastis">Athrypsiastis</tp:taxon-name-part></tp:taxon-name></italic>, pre-genital abdomens and selected genitalia characters (enlarged) <bold>66</bold><italic><tp:taxon-name><tp:taxon-name-part taxon-name-part-type="genus" reg="Topiris">Topiris</tp:taxon-name-part><tp:taxon-name-part taxon-name-part-type="species" reg="candidella">candidella</tp:taxon-name-part></tp:taxon-name></italic> Walker, 1863, Brunei, slide no. NHMUK014331344 <bold>67</bold><italic><tp:taxon-name><tp:taxon-name-part taxon-name-part-type="genus" reg="Athrypsiastis">Athrypsiastis</tp:taxon-name-part><tp:taxon-name-part taxon-name-part-type="species" reg="phaeoleuca">phaeoleuca</tp:taxon-name-part></tp:taxon-name></italic> Meyrick, 1910, slide no. NHMUK010316398 <bold>68</bold><italic><tp:taxon-name><tp:taxon-name-part taxon-name-part-type="genus" reg="Topiris">T.</tp:taxon-name-part><tp:taxon-name-part taxon-name-part-type="species" reg="meyricki">meyricki</tp:taxon-name-part></tp:taxon-name></italic> sp. nov., holotype, aedeagus, slide no. NHMUK010316359 <bold>69</bold><italic><tp:taxon-name><tp:taxon-name-part taxon-name-part-type="genus" reg="Topiris">T.</tp:taxon-name-part><tp:taxon-name-part taxon-name-part-type="species" reg="cinderella">cinderella</tp:taxon-name-part></tp:taxon-name></italic> sp. nov., aedeagus, slide no. NHMUK010316448 <bold>70</bold><italic><tp:taxon-name><tp:taxon-name-part taxon-name-part-type="genus" reg="Topiris">T.</tp:taxon-name-part><tp:taxon-name-part taxon-name-part-type="species" reg="albidella">albidella</tp:taxon-name-part></tp:taxon-name></italic> sp. nov., aedeagus, slide no. NHMUK014331359 <bold>71</bold><italic><tp:taxon-name><tp:taxon-name-part taxon-name-part-type="genus" reg="Athrypsiastis">A.</tp:taxon-name-part><tp:taxon-name-part taxon-name-part-type="species" reg="phaeoleuca">phaeoleuca</tp:taxon-name-part></tp:taxon-name></italic> Meyrick, 1910 holotype, aedeagus, slide no. NHMUK010316398 <bold>72</bold><italic><tp:taxon-name><tp:taxon-name-part taxon-name-part-type="genus" reg="Topiris">T.</tp:taxon-name-part><tp:taxon-name-part taxon-name-part-type="species" reg="salva">salva</tp:taxon-name-part></tp:taxon-name></italic> (Meyrick, 1932), antrum, slide no. NHMUK014331352 <bold>73</bold><italic><tp:taxon-name><tp:taxon-name-part taxon-name-part-type="genus" reg="Topiris">T.</tp:taxon-name-part><tp:taxon-name-part taxon-name-part-type="species" reg="salva">salva</tp:taxon-name-part></tp:taxon-name></italic> (Meyrick, 1932), corpus bursae, slide no. NHMUK014331352 <bold>74</bold><italic><tp:taxon-name><tp:taxon-name-part taxon-name-part-type="genus" reg="Topiris">T.</tp:taxon-name-part><tp:taxon-name-part taxon-name-part-type="species" reg="albidella">albidella</tp:taxon-name-part></tp:taxon-name></italic> sp. nov., holotype, uncus and gnathos, slide no. NHMUK010316354 <bold>75</bold><italic><tp:taxon-name><tp:taxon-name-part taxon-name-part-type="genus" reg="Topiris">T.</tp:taxon-name-part><tp:taxon-name-part taxon-name-part-type="species" reg="schneeweissella">schneeweissella</tp:taxon-name-part></tp:taxon-name></italic> sp. nov., holotype, uncus and gnathos, slide no. NHMUK010316358 <bold>76</bold><italic><tp:taxon-name><tp:taxon-name-part taxon-name-part-type="genus" reg="Athrypsiastis">Athrypsiastis</tp:taxon-name-part><tp:taxon-name-part taxon-name-part-type="species" reg="phaeoleuca">phaeoleuca</tp:taxon-name-part></tp:taxon-name></italic> Meyrick, 1910, holotype, uncus and gnathos, slide no. NHMUK010316398 <bold>77</bold><italic><tp:taxon-name><tp:taxon-name-part taxon-name-part-type="genus" reg="Topiris">T.</tp:taxon-name-part><tp:taxon-name-part taxon-name-part-type="species" reg="cinderella">cinderella</tp:taxon-name-part></tp:taxon-name></italic> sp. nov., holotype, vinculum, slide no. NHMUK010316400. Scale bars: 2 mm (<bold>66, 67</bold>).</p></caption><graphic xmlns:xlink="http://www.w3.org/1999/xlink" xlink:href="zookeys-1229-297_article-119155__-g010.jpg" position="float" orientation="portrait" xlink:type="simple" id="oo_1269574.jpg"><uri content-type="original_file" xlink:type="simple">https://binary.pensoft.net/fig/1269574</uri></graphic></fig></tp:treatment-sec></tp:taxon-treatment>
