# Supplementary material for: ﻿A revision of the hitherto neglected genus Topiris Walker, 1863 (Lepidoptera, Xyloryctidae) with taxonomic notes on the genus Athrypsiastis Meyrick, 1910
Source: Zookeys. 2025 Mar 4;1229:297–368. doi: 10.3897/zookeys.1229.119155 (PMC11898055; doi:10.3897/zookeys.1229.119155)
Supplement: XML Treatment for Athrypsiastis halmaherella [file zookeys.1229.119155-treatment21.xml]

<!DOCTYPE tp:taxon-treatment
  PUBLIC "-//TaxonX//DTD Taxonomic Treatment Publishing DTD v0 20100105//EN" "tax-treatment-NSO.dtd">
<tp:taxon-treatment xmlns:tp="http://www.plazi.org/taxpub"><tp:treatment-meta><kwd-group><label>Taxon classification</label><kwd>
                <named-content content-type="kingdom">Animalia</named-content>
              </kwd><kwd>
                <named-content content-type="order">Lepidoptera</named-content>
              </kwd><kwd>
                <named-content content-type="family">Xyloryctidae</named-content>
              </kwd></kwd-group><mixed-citation publication-type="journal"><person-group><name><surname>Sterling</surname><given-names>Mark J.</given-names></name><name><surname>Price</surname><given-names>Ben W.</given-names></name><name><surname>Lees</surname><given-names>David C.</given-names></name></person-group><article-title>﻿A revision of the hitherto neglected genus <italic><tp:taxon-name><tp:taxon-name-part taxon-name-part-type="genus" reg="Topiris">Topiris</tp:taxon-name-part></tp:taxon-name></italic> Walker, 1863 (<tp:taxon-name><tp:taxon-name-part taxon-name-part-type="order">Lepidoptera</tp:taxon-name-part></tp:taxon-name>, <tp:taxon-name><tp:taxon-name-part taxon-name-part-type="family">Xyloryctidae</tp:taxon-name-part></tp:taxon-name>) with taxonomic notes on the genus <italic><tp:taxon-name><tp:taxon-name-part taxon-name-part-type="genus" reg="Athrypsiastis">Athrypsiastis</tp:taxon-name-part></tp:taxon-name></italic> Meyrick, 1910</article-title><source>Zookeys</source><day>04</day><month>03</month><year>2025</year><volume>1229</volume><fpage>297</fpage><lpage>368</lpage><pub-id pub-id-type="doi">10.3897/zookeys.1229.119155</pub-id></mixed-citation></tp:treatment-meta><tp:nomenclature><label>﻿</label><tp:taxon-name>
              <object-id xmlns:xlink="http://www.w3.org/1999/xlink" content-type="arpha" xlink:type="simple">9FB30488-ACD2-566D-8EEA-52D9D9235FD3</object-id>
              <tp:taxon-name-part taxon-name-part-type="genus" reg="Athrypsiastis">Athrypsiastis</tp:taxon-name-part>
              <tp:taxon-name-part taxon-name-part-type="species" reg="halmaherella">halmaherella</tp:taxon-name-part>
            </tp:taxon-name><tp:taxon-authority>(Lvovsky, 2014)</tp:taxon-authority><tp:taxon-status xmlns:xlink="http://www.w3.org/1999/xlink" xlink:type="simple">comb. nov.</tp:taxon-status><xref ref-type="fig" rid="F5">Figs 26</xref><xref ref-type="fig" rid="F8">, 54</xref><tp:nomenclature-citation-list><tp:nomenclature-citation><tp:taxon-name>
                  <tp:taxon-name-part taxon-name-part-type="genus" reg="Metathrinca">Metathrinca</tp:taxon-name-part>
                  <tp:taxon-name-part taxon-name-part-type="species" reg="halmaherella">halmaherella</tp:taxon-name-part>
                </tp:taxon-name><comment>Lvovsky, 2014: 196.</comment></tp:nomenclature-citation></tp:nomenclature-citation-list></tp:nomenclature><tp:treatment-sec sec-type="DNA barcode" id="SECID0E1PDK"><title>DNA barcode.</title><p>N/A.</p></tp:treatment-sec><tp:treatment-sec sec-type="type material" id="SECID0E6PDK"><title>Type material.</title><p>Indonesia: <bold><italic>Holotype</italic></bold> • ♂, specimen no. RMNH. INS. 1283483, slide no. Gen Prep. No. 62, A. Lvovsky det., Halmahera Island, Goa-Plains, 50–100 m, 9–12.ix.1951. The type is held at <named-content xmlns:xlink="http://www.w3.org/1999/xlink" content-type="dwc:institutional_code" xlink:title="Naturalis Biodiversity Centre, Leiden, Netherlands" xlink:href="http://grbio.org/institution/national-museum-natural-history-naturalis" xlink:type="simple">NBC</named-content>.</p></tp:treatment-sec><tp:treatment-sec sec-type="diagnosis" id="SECID0EQQDK"><title>Diagnosis.</title><p>The saccular process of this species is scythe-shaped, strongly curving towards the saccular margin. The saccular process of <italic><tp:taxon-name><tp:taxon-name-part taxon-name-part-type="genus" reg="Athrypsiastis">A.</tp:taxon-name-part><tp:taxon-name-part taxon-name-part-type="species" reg="phaeoleuca">phaeoleuca</tp:taxon-name-part></tp:taxon-name></italic> is slightly similar in shape but is broader. Also, the uncus of <italic><tp:taxon-name><tp:taxon-name-part taxon-name-part-type="genus" reg="Athrypsiastis">A.</tp:taxon-name-part><tp:taxon-name-part taxon-name-part-type="species" reg="phaeoleuca">phaeoleuca</tp:taxon-name-part></tp:taxon-name></italic> is elongate and apically spatulate whereas in this species the lateral edges of the uncus taper towards the posterior apex.</p></tp:treatment-sec><tp:treatment-sec sec-type="material" id="SECID0EMRDK"><title>Material examined.</title><p>We have examined a digitised image of the holotype. The genitalia preparation of the type has not been located but we have examined the original drawing by Alexandr Lvovsky.</p></tp:treatment-sec><tp:treatment-sec sec-type="remarks" id="SECID0ERRDK"><title>Remarks.</title><p>The data available from the material examined, though somewhat limited, shows that this species does not form a clade with <italic><tp:taxon-name><tp:taxon-name-part taxon-name-part-type="genus" reg="Metathrinca">Metathrinca</tp:taxon-name-part></tp:taxon-name></italic>. In this species, R3 is present in the forewing, R3, R4, and R5 have a common stalk and M3 and CuA1 are stalked. In the male genitalia, the lateral arms of the gnathos are broad and the medial plate of the gnathos appears to be strongly sclerotised and strongly scobinate and it strongly projects posteriorly. The saccular process is strongly curved both towards the saccular margin and distally. This species has the characters of the other species placed in <italic><tp:taxon-name><tp:taxon-name-part taxon-name-part-type="genus" reg="Athrypsiastis">Athrypsiastis</tp:taxon-name-part></tp:taxon-name></italic>. We therefore transfer this species to <italic><tp:taxon-name><tp:taxon-name-part taxon-name-part-type="genus" reg="Athrypsiastis">Athrypsiastis</tp:taxon-name-part></tp:taxon-name></italic>.</p></tp:treatment-sec><tp:treatment-sec><!--Section generated to contain objects referenced in tp:taxon-treatment.--><fig id="F5" position="float" orientation="portrait"><object-id xmlns:xlink="http://www.w3.org/1999/xlink" content-type="doi" xlink:type="simple">10.3897/zookeys.1229.119155.figures22-31</object-id><object-id xmlns:xlink="http://www.w3.org/1999/xlink" content-type="arpha" xlink:type="simple">706D41D5-2835-507C-BAE1-C7132DEF485E</object-id><label>Figures 22–31.</label><caption><p>Dorsal images of <italic><tp:taxon-name><tp:taxon-name-part taxon-name-part-type="genus" reg="Topiris">Topiris</tp:taxon-name-part></tp:taxon-name></italic>, <italic><tp:taxon-name><tp:taxon-name-part taxon-name-part-type="genus" reg="Athrypsiastis">Athrypsiastis</tp:taxon-name-part></tp:taxon-name></italic> and <italic><tp:taxon-name><tp:taxon-name-part taxon-name-part-type="genus" reg="Paralecta">Paralecta</tp:taxon-name-part></tp:taxon-name></italic> spp. <bold>22</bold><italic><tp:taxon-name><tp:taxon-name-part taxon-name-part-type="genus" reg="Topiris">Topiris</tp:taxon-name-part></tp:taxon-name></italic> RMNH.INS.20000 <bold>23</bold><italic><tp:taxon-name><tp:taxon-name-part taxon-name-part-type="genus" reg="Athrypsiastis">Athrypsiastis</tp:taxon-name-part><tp:taxon-name-part taxon-name-part-type="species" reg="phaeoleuca">phaeoleuca</tp:taxon-name-part></tp:taxon-name></italic> Meyrick, 1910, holotype ♂ <bold>24</bold><italic><tp:taxon-name><tp:taxon-name-part taxon-name-part-type="genus" reg="Athrypsiastis">A.</tp:taxon-name-part><tp:taxon-name-part taxon-name-part-type="species" reg="cheesmanae">cheesmanae</tp:taxon-name-part></tp:taxon-name></italic> sp. nov., paratype ♂ <bold>25</bold><italic><tp:taxon-name><tp:taxon-name-part taxon-name-part-type="genus" reg="Athrypsiastis">A.</tp:taxon-name-part><tp:taxon-name-part taxon-name-part-type="species" reg="edelweissella">edelweissella</tp:taxon-name-part></tp:taxon-name></italic> sp. nov., holotype ♂ <bold>26</bold><italic><tp:taxon-name><tp:taxon-name-part taxon-name-part-type="genus" reg="Athrypsiastis">A.</tp:taxon-name-part><tp:taxon-name-part taxon-name-part-type="species" reg="halmaherella">halmaherella</tp:taxon-name-part></tp:taxon-name></italic> (Lvovsky, 2014), comb. nov., holotype ♂ <bold>27</bold><italic><tp:taxon-name><tp:taxon-name-part taxon-name-part-type="genus" reg="Athrypsiastis">A.</tp:taxon-name-part><tp:taxon-name-part taxon-name-part-type="species" reg="penumbrella">penumbrella</tp:taxon-name-part></tp:taxon-name></italic> sp. nov., holotype ♂ <bold>28</bold><italic><tp:taxon-name><tp:taxon-name-part taxon-name-part-type="genus" reg="Athrypsiastis">A.</tp:taxon-name-part><tp:taxon-name-part taxon-name-part-type="species" reg="symmetra">symmetra</tp:taxon-name-part></tp:taxon-name></italic> Meyrick, 1915, ♂ <bold>29</bold><italic><tp:taxon-name><tp:taxon-name-part taxon-name-part-type="genus" reg="Paralecta">Paralecta</tp:taxon-name-part><tp:taxon-name-part taxon-name-part-type="species" reg="rosiflora">rosiflora</tp:taxon-name-part></tp:taxon-name></italic> (Meyrick, 1930), comb. nov., holotype <bold>30</bold><italic><tp:taxon-name><tp:taxon-name-part taxon-name-part-type="genus" reg="Topiris">Topiris</tp:taxon-name-part><tp:taxon-name-part taxon-name-part-type="species" reg="salva">salva</tp:taxon-name-part></tp:taxon-name></italic> (Meyrick, 1932) ♀ <bold>31</bold><italic><tp:taxon-name><tp:taxon-name-part taxon-name-part-type="genus" reg="Topiris">T.</tp:taxon-name-part><tp:taxon-name-part taxon-name-part-type="species" reg="salva">salva</tp:taxon-name-part></tp:taxon-name></italic> ♀. Scale bars: 10 mm (<bold>22–29</bold>).</p></caption><graphic xmlns:xlink="http://www.w3.org/1999/xlink" xlink:href="zookeys-1229-297_article-119155__-g005.jpg" position="float" orientation="portrait" xlink:type="simple" id="oo_1269569.jpg"><uri content-type="original_file" xlink:type="simple">https://binary.pensoft.net/fig/1269569</uri></graphic></fig><fig id="F8" position="float" orientation="portrait"><object-id xmlns:xlink="http://www.w3.org/1999/xlink" content-type="doi" xlink:type="simple">10.3897/zookeys.1229.119155.figures48-56</object-id><object-id xmlns:xlink="http://www.w3.org/1999/xlink" content-type="arpha" xlink:type="simple">6939657B-647E-5945-A8EB-B631705C8FB6</object-id><label>Figures 48–56.</label><caption><p>Male genitalia of <italic><tp:taxon-name><tp:taxon-name-part taxon-name-part-type="genus" reg="Topiris">Topiris</tp:taxon-name-part></tp:taxon-name></italic> and <italic><tp:taxon-name><tp:taxon-name-part taxon-name-part-type="genus" reg="Athrypsiastis">Athrypsiastis</tp:taxon-name-part></tp:taxon-name></italic> spp. <bold>48</bold><italic><tp:taxon-name><tp:taxon-name-part taxon-name-part-type="genus" reg="Topiris">T.</tp:taxon-name-part><tp:taxon-name-part taxon-name-part-type="species" reg="sampitella">sampitella</tp:taxon-name-part></tp:taxon-name></italic> (Lvovsky, 2014), holotype, Gen. prep. No 63 <bold>49A, B</bold><italic><tp:taxon-name><tp:taxon-name-part taxon-name-part-type="genus" reg="Athrypsiastis">Athrypsiastis</tp:taxon-name-part><tp:taxon-name-part taxon-name-part-type="species" reg="phaeoleuca">phaeoleuca</tp:taxon-name-part></tp:taxon-name></italic> Meyrick, 1910, holotype, slide no. NHMUK010316398 <bold>50A, B</bold><italic><tp:taxon-name><tp:taxon-name-part taxon-name-part-type="genus" reg="Athrypsiastis">A.</tp:taxon-name-part><tp:taxon-name-part taxon-name-part-type="species" reg="cheesmanae">cheesmanae</tp:taxon-name-part></tp:taxon-name></italic> sp. nov., holotype, slide no. NHMUK010316428 <bold>51A, B</bold><italic><tp:taxon-name><tp:taxon-name-part taxon-name-part-type="genus" reg="Athrypsiastis">A.</tp:taxon-name-part><tp:taxon-name-part taxon-name-part-type="species" reg="edelweissella">edelweissella</tp:taxon-name-part></tp:taxon-name></italic> sp. nov., holotype, slide no. NHMUK010316429 <bold>52</bold><italic><tp:taxon-name><tp:taxon-name-part taxon-name-part-type="genus" reg="Athrypsiastis">A.</tp:taxon-name-part><tp:taxon-name-part taxon-name-part-type="species" reg="penumbrella">penumbrella</tp:taxon-name-part></tp:taxon-name></italic> sp. nov. <bold>A</bold> holotype, slide no. NHMUK010316430 <bold>B</bold> paratype, slide no. NHMUK010316843 <bold>53A, B</bold><italic><tp:taxon-name><tp:taxon-name-part taxon-name-part-type="genus" reg="Athrypsiastis">A.</tp:taxon-name-part><tp:taxon-name-part taxon-name-part-type="species" reg="symmetra">symmetra</tp:taxon-name-part></tp:taxon-name></italic> Meyrick, slide no. NHMUK010316443 <bold>54</bold><italic><tp:taxon-name><tp:taxon-name-part taxon-name-part-type="genus" reg="Athrypsiastis">A.</tp:taxon-name-part><tp:taxon-name-part taxon-name-part-type="species" reg="halmaherella">halmaherella</tp:taxon-name-part></tp:taxon-name></italic> (Lvovsky), holotype, Gen. prep. No 62 <bold>55</bold><italic><tp:taxon-name><tp:taxon-name-part taxon-name-part-type="genus" reg="Athrypsiastis">A.</tp:taxon-name-part><tp:taxon-name-part taxon-name-part-type="species" reg="chionodes">chionodes</tp:taxon-name-part></tp:taxon-name></italic> Diakonoff, 1954, holotype <bold>56</bold><italic><tp:taxon-name><tp:taxon-name-part taxon-name-part-type="genus" reg="Athrypsiastis">A.</tp:taxon-name-part><tp:taxon-name-part taxon-name-part-type="species" reg="delicata">delicata</tp:taxon-name-part></tp:taxon-name></italic> Diakonoff, 1954, holotype. Scale bar: 1 mm (<bold>49–53B</bold>).</p></caption><graphic xmlns:xlink="http://www.w3.org/1999/xlink" xlink:href="zookeys-1229-297_article-119155__-g008.jpg" position="float" orientation="portrait" xlink:type="simple" id="oo_1269572.jpg"><uri content-type="original_file" xlink:type="simple">https://binary.pensoft.net/fig/1269572</uri></graphic></fig></tp:treatment-sec></tp:taxon-treatment>
