# Supplementary material for: ﻿A revision of the hitherto neglected genus Topiris Walker, 1863 (Lepidoptera, Xyloryctidae) with taxonomic notes on the genus Athrypsiastis Meyrick, 1910
Source: Zookeys. 2025 Mar 4;1229:297–368. doi: 10.3897/zookeys.1229.119155 (PMC11898055; doi:10.3897/zookeys.1229.119155)
Supplement: XML Treatment for Athrypsiastis penumbrella [file zookeys.1229.119155-treatment22.xml]

<!DOCTYPE tp:taxon-treatment
  PUBLIC "-//TaxonX//DTD Taxonomic Treatment Publishing DTD v0 20100105//EN" "tax-treatment-NSO.dtd">
<tp:taxon-treatment xmlns:tp="http://www.plazi.org/taxpub"><tp:treatment-meta><kwd-group><label>Taxon classification</label><kwd>
                <named-content content-type="kingdom">Animalia</named-content>
              </kwd><kwd>
                <named-content content-type="order">Lepidoptera</named-content>
              </kwd><kwd>
                <named-content content-type="family">Xyloryctidae</named-content>
              </kwd></kwd-group><mixed-citation publication-type="journal"><person-group><name><surname>Sterling</surname><given-names>Mark J.</given-names></name><name><surname>Price</surname><given-names>Ben W.</given-names></name><name><surname>Lees</surname><given-names>David C.</given-names></name></person-group><article-title>﻿A revision of the hitherto neglected genus <italic><tp:taxon-name><tp:taxon-name-part taxon-name-part-type="genus" reg="Topiris">Topiris</tp:taxon-name-part></tp:taxon-name></italic> Walker, 1863 (<tp:taxon-name><tp:taxon-name-part taxon-name-part-type="order">Lepidoptera</tp:taxon-name-part></tp:taxon-name>, <tp:taxon-name><tp:taxon-name-part taxon-name-part-type="family">Xyloryctidae</tp:taxon-name-part></tp:taxon-name>) with taxonomic notes on the genus <italic><tp:taxon-name><tp:taxon-name-part taxon-name-part-type="genus" reg="Athrypsiastis">Athrypsiastis</tp:taxon-name-part></tp:taxon-name></italic> Meyrick, 1910</article-title><source>Zookeys</source><day>04</day><month>03</month><year>2025</year><volume>1229</volume><fpage>297</fpage><lpage>368</lpage><pub-id pub-id-type="doi">10.3897/zookeys.1229.119155</pub-id></mixed-citation></tp:treatment-meta><tp:nomenclature><label>﻿</label><tp:taxon-name>
              <object-id xmlns:xlink="http://www.w3.org/1999/xlink" content-type="arpha" xlink:type="simple">2C57081B-D4BB-510C-B7F7-3E8EF00E8186</object-id>
              <tp:taxon-name-part taxon-name-part-type="genus" reg="Athrypsiastis">Athrypsiastis</tp:taxon-name-part>
              <tp:taxon-name-part taxon-name-part-type="species" reg="penumbrella">penumbrella</tp:taxon-name-part>
              <object-id xmlns:xlink="http://www.w3.org/1999/xlink" content-type="zoobank" xlink:type="simple">https://zoobank.org/88772AF2-DAB9-4AC3-8123-068290C44A2E</object-id>
            </tp:taxon-name><tp:taxon-authority>Sterling &amp; Lees</tp:taxon-authority><tp:taxon-status xmlns:xlink="http://www.w3.org/1999/xlink" xlink:type="simple">sp. nov.</tp:taxon-status><xref ref-type="fig" rid="F5">Figs 27</xref><xref ref-type="fig" rid="F8">, 52A, B</xref></tp:nomenclature><tp:treatment-sec sec-type="DNA barcode" id="SECID0E5TDK"><title>DNA barcode.</title><p><abbrev xmlns:xlink="http://www.w3.org/1999/xlink" xlink:title="Barcode Index Number" id="ABBRID0EEUDK" xlink:type="simple">BIN</abbrev>, <ext-link xmlns:xlink="http://www.w3.org/1999/xlink" xlink:href="https://portal.boldsystems.org/bin/BOLD:ADR3985" ext-link-type="uri" xlink:type="simple">BOLD:ADR3985</ext-link> (Process ID <ext-link xmlns:xlink="http://www.w3.org/1999/xlink" xlink:href="https://portal.boldsystems.org/record/METAT093-18" ext-link-type="uri" xlink:type="simple">METAT093-18</ext-link>).</p></tp:treatment-sec><tp:treatment-sec sec-type="type material" id="SECID0ESUDK"><title>Type material.</title><p>Indonesia: <bold><italic>Holotype</italic></bold> • ♂, Sulawesi, Utara, Dumoga-Bone NP, lower montane forest, 1140 m, March 1985, Project Wallace specimen no. NHMUK010923059, slide no. NHMUK010316430; Process ID <ext-link xmlns:xlink="http://www.w3.org/1999/xlink" xlink:href="https://portal.boldsystems.org/record/METAT093-18" ext-link-type="uri" xlink:type="simple">METAT093-18</ext-link>; <bold><italic>Paratypes</italic></bold> (5♂) • 1♂, same collection data as holotype, specimen no. NHMUK010219686, slide no. NHMUK010316842; • 1♂, same collection data as holotype, specimen no. NHMUK010922452, slide no. NHMUK010316843; • 2♂, same collection data as holotype, specimen nos. NHMUK013700008, NHMUK013700009; • 1♂, October 1985, otherwise same collection data as holotype, specimen no. NHMUK013700010.</p></tp:treatment-sec><tp:treatment-sec sec-type="diagnosis" id="SECID0EDVDK"><title>Diagnosis.</title><p>The forewing of this species is greyish white as opposed to the pure white of the other white species of <italic><tp:taxon-name><tp:taxon-name-part taxon-name-part-type="genus" reg="Athrypsiastis">Athrypsiastis</tp:taxon-name-part></tp:taxon-name></italic>. The antennae of the male are filiform. In the male genitalia, the anterior margin of the dorsal surface of the uncus is strongly emarginate (Fig. <xref ref-type="fig" rid="F8">52A</xref>) and the vesica has a small patch of fine spines posteriorly (Fig. <xref ref-type="fig" rid="F8">52B</xref>).</p></tp:treatment-sec><tp:treatment-sec sec-type="description" id="SECID0EYVDK"><title>Description.</title><p><bold>Male</bold> (Fig. <xref ref-type="fig" rid="F5">27</xref>). Forewing length 12.5 mm, wingspan 27 mm. <bold><italic>Head</italic></bold>: ocelli absent; frons with silver grey appressed scales; vertex with silver grey appressed scales, tufts of long yellowish white scales laterally on vertex, tufts of scales on posterior part of occiput, overlaying collar of broad, flat, silver-grey scales on anterior margin of prothorax pointing posteriorly; pilifers short, cylindrical, with a few bristles; maxillary palps white. Labial palps very long (&gt; 3.5× diameter of eye), strongly recurved, projecting away from head; basal segment with tuft of white scales; second segment long, curved, substantially longer than third, silver grey; third segment long, slightly curved, with silver grey appressed scales. Haustellum scaled basally. Antenna ¾ length of forewing, filiform throughout, brown with some silver scaling, scape without pecten, pedicel short, leading edge of flagellum covered in small white sensillae. <bold><italic>Thorax</italic></bold>: pale grey, tegulae short, pale grey; foreleg with femur white, tibia dark brown with thin epiphysis, tarsus dark brown mixed paler brown, mid and hind legs white, hind legs with thick tuft of long silver white scales. Forewing broad, costa arched at base, thereafter straight, apex broadly rounded, termen significantly angled inwards, tornus very obtusely rounded; wings and cilia pale greyish white, unmarked apart from a small line of dark brown scales from base of costa to 1/5, dorsal area of forewing with denser, slightly darker grey scaling. Hindwing at least as broad as forewing, rounded with apex very slightly projecting, dull white, unmarked. Ventrally, forewings with fuscous scaling in basal area of costa, otherwise tinged yellowish brown, veins yellowish brown; hindwings white.</p><p><bold>Female.</bold> Unknown.</p><p><bold><italic>Pre-genital abdomen</italic>.</bold> Pale grey; anal tuft grey. Large patches of tergal spines on posterior ½ of T2–T7. Smaller patch of tergal spines on T8; sternites weakly sclerotised. Apodemes slightly curved; venulae straight.</p><p><bold><italic>Male genitalia</italic></bold> (Fig. <xref ref-type="fig" rid="F8">52A, B</xref>). Uncus anteriorly broad, anterior margin of dorsal surface strongly emarginate, lateral edges tapering towards posterior apex. Gnathos fused medially, lateral arms long and strongly sclerotised, medial plate strongly sclerotised, strongly projecting posteriorly from lateral arms, apex of projection pointed, gnathos projecting further than uncus. Tegumen band rectangular, slightly curved, lateral extensions of tegumen long and broad, longer than width of tegumen band. Vinculum long, robust, V shaped, base substantially projecting anteriorly beyond base of valvae. Saccus large. Juxta with U-shaped basal plate, anellus lobes moderately long, broad for most of length. Valva long and broad, costal margin straight, slightly projecting medially, large setose ventral membrane from costa extending postmedially, long fine setae distally, anterior margin with curved ridge, saccular margin of valva slightly sinuate, triangular ventral sclerite postmedially, attaching apically to base of saccular process, apex of valva broad, rounded. Sacculus longer than broad. Saccular process developing from distal part of sacculus, commencing above middle of valva, base broad, strongly curved towards saccular margin, curved through 90° distally, basal half setose, distal half with large brush of long robust bristles extending beyond apex of process. Aedeagus slightly broadened proximally, slightly curved, small distal projection, patch of small spines in vesica. Bulbus ejaculatorius very long, thin, almost straight.</p></tp:treatment-sec><tp:treatment-sec sec-type="biology" id="SECID0EAXDK"><title>Biology and early stages.</title><p>Early stages unknown. Adults found in March and October at 1140 m elevation.</p></tp:treatment-sec><tp:treatment-sec sec-type="distribution" id="SECID0EFXDK"><title>Distribution.</title><p>Sulawesi, Indonesia.</p></tp:treatment-sec><tp:treatment-sec sec-type="etymology" id="SECID0EKXDK"><title>Etymology.</title><p><italic>penumbrella</italic> — from <italic>penumbra</italic> (<italic>modern lat</italic>.), among other things, a partial shadow. This is a white species which has a greyish shadow on the forewings. The epithet is a noun in apposition.</p></tp:treatment-sec><tp:treatment-sec><!--Section generated to contain objects referenced in tp:taxon-treatment.--><fig id="F5" position="float" orientation="portrait"><object-id xmlns:xlink="http://www.w3.org/1999/xlink" content-type="doi" xlink:type="simple">10.3897/zookeys.1229.119155.figures22-31</object-id><object-id xmlns:xlink="http://www.w3.org/1999/xlink" content-type="arpha" xlink:type="simple">706D41D5-2835-507C-BAE1-C7132DEF485E</object-id><label>Figures 22–31.</label><caption><p>Dorsal images of <italic><tp:taxon-name><tp:taxon-name-part taxon-name-part-type="genus" reg="Topiris">Topiris</tp:taxon-name-part></tp:taxon-name></italic>, <italic><tp:taxon-name><tp:taxon-name-part taxon-name-part-type="genus" reg="Athrypsiastis">Athrypsiastis</tp:taxon-name-part></tp:taxon-name></italic> and <italic><tp:taxon-name><tp:taxon-name-part taxon-name-part-type="genus" reg="Paralecta">Paralecta</tp:taxon-name-part></tp:taxon-name></italic> spp. <bold>22</bold><italic><tp:taxon-name><tp:taxon-name-part taxon-name-part-type="genus" reg="Topiris">Topiris</tp:taxon-name-part></tp:taxon-name></italic> RMNH.INS.20000 <bold>23</bold><italic><tp:taxon-name><tp:taxon-name-part taxon-name-part-type="genus" reg="Athrypsiastis">Athrypsiastis</tp:taxon-name-part><tp:taxon-name-part taxon-name-part-type="species" reg="phaeoleuca">phaeoleuca</tp:taxon-name-part></tp:taxon-name></italic> Meyrick, 1910, holotype ♂ <bold>24</bold><italic><tp:taxon-name><tp:taxon-name-part taxon-name-part-type="genus" reg="Athrypsiastis">A.</tp:taxon-name-part><tp:taxon-name-part taxon-name-part-type="species" reg="cheesmanae">cheesmanae</tp:taxon-name-part></tp:taxon-name></italic> sp. nov., paratype ♂ <bold>25</bold><italic><tp:taxon-name><tp:taxon-name-part taxon-name-part-type="genus" reg="Athrypsiastis">A.</tp:taxon-name-part><tp:taxon-name-part taxon-name-part-type="species" reg="edelweissella">edelweissella</tp:taxon-name-part></tp:taxon-name></italic> sp. nov., holotype ♂ <bold>26</bold><italic><tp:taxon-name><tp:taxon-name-part taxon-name-part-type="genus" reg="Athrypsiastis">A.</tp:taxon-name-part><tp:taxon-name-part taxon-name-part-type="species" reg="halmaherella">halmaherella</tp:taxon-name-part></tp:taxon-name></italic> (Lvovsky, 2014), comb. nov., holotype ♂ <bold>27</bold><italic><tp:taxon-name><tp:taxon-name-part taxon-name-part-type="genus" reg="Athrypsiastis">A.</tp:taxon-name-part><tp:taxon-name-part taxon-name-part-type="species" reg="penumbrella">penumbrella</tp:taxon-name-part></tp:taxon-name></italic> sp. nov., holotype ♂ <bold>28</bold><italic><tp:taxon-name><tp:taxon-name-part taxon-name-part-type="genus" reg="Athrypsiastis">A.</tp:taxon-name-part><tp:taxon-name-part taxon-name-part-type="species" reg="symmetra">symmetra</tp:taxon-name-part></tp:taxon-name></italic> Meyrick, 1915, ♂ <bold>29</bold><italic><tp:taxon-name><tp:taxon-name-part taxon-name-part-type="genus" reg="Paralecta">Paralecta</tp:taxon-name-part><tp:taxon-name-part taxon-name-part-type="species" reg="rosiflora">rosiflora</tp:taxon-name-part></tp:taxon-name></italic> (Meyrick, 1930), comb. nov., holotype <bold>30</bold><italic><tp:taxon-name><tp:taxon-name-part taxon-name-part-type="genus" reg="Topiris">Topiris</tp:taxon-name-part><tp:taxon-name-part taxon-name-part-type="species" reg="salva">salva</tp:taxon-name-part></tp:taxon-name></italic> (Meyrick, 1932) ♀ <bold>31</bold><italic><tp:taxon-name><tp:taxon-name-part taxon-name-part-type="genus" reg="Topiris">T.</tp:taxon-name-part><tp:taxon-name-part taxon-name-part-type="species" reg="salva">salva</tp:taxon-name-part></tp:taxon-name></italic> ♀. Scale bars: 10 mm (<bold>22–29</bold>).</p></caption><graphic xmlns:xlink="http://www.w3.org/1999/xlink" xlink:href="zookeys-1229-297_article-119155__-g005.jpg" position="float" orientation="portrait" xlink:type="simple" id="oo_1269569.jpg"><uri content-type="original_file" xlink:type="simple">https://binary.pensoft.net/fig/1269569</uri></graphic></fig><fig id="F8" position="float" orientation="portrait"><object-id xmlns:xlink="http://www.w3.org/1999/xlink" content-type="doi" xlink:type="simple">10.3897/zookeys.1229.119155.figures48-56</object-id><object-id xmlns:xlink="http://www.w3.org/1999/xlink" content-type="arpha" xlink:type="simple">6939657B-647E-5945-A8EB-B631705C8FB6</object-id><label>Figures 48–56.</label><caption><p>Male genitalia of <italic><tp:taxon-name><tp:taxon-name-part taxon-name-part-type="genus" reg="Topiris">Topiris</tp:taxon-name-part></tp:taxon-name></italic> and <italic><tp:taxon-name><tp:taxon-name-part taxon-name-part-type="genus" reg="Athrypsiastis">Athrypsiastis</tp:taxon-name-part></tp:taxon-name></italic> spp. <bold>48</bold><italic><tp:taxon-name><tp:taxon-name-part taxon-name-part-type="genus" reg="Topiris">T.</tp:taxon-name-part><tp:taxon-name-part taxon-name-part-type="species" reg="sampitella">sampitella</tp:taxon-name-part></tp:taxon-name></italic> (Lvovsky, 2014), holotype, Gen. prep. No 63 <bold>49A, B</bold><italic><tp:taxon-name><tp:taxon-name-part taxon-name-part-type="genus" reg="Athrypsiastis">Athrypsiastis</tp:taxon-name-part><tp:taxon-name-part taxon-name-part-type="species" reg="phaeoleuca">phaeoleuca</tp:taxon-name-part></tp:taxon-name></italic> Meyrick, 1910, holotype, slide no. NHMUK010316398 <bold>50A, B</bold><italic><tp:taxon-name><tp:taxon-name-part taxon-name-part-type="genus" reg="Athrypsiastis">A.</tp:taxon-name-part><tp:taxon-name-part taxon-name-part-type="species" reg="cheesmanae">cheesmanae</tp:taxon-name-part></tp:taxon-name></italic> sp. nov., holotype, slide no. NHMUK010316428 <bold>51A, B</bold><italic><tp:taxon-name><tp:taxon-name-part taxon-name-part-type="genus" reg="Athrypsiastis">A.</tp:taxon-name-part><tp:taxon-name-part taxon-name-part-type="species" reg="edelweissella">edelweissella</tp:taxon-name-part></tp:taxon-name></italic> sp. nov., holotype, slide no. NHMUK010316429 <bold>52</bold><italic><tp:taxon-name><tp:taxon-name-part taxon-name-part-type="genus" reg="Athrypsiastis">A.</tp:taxon-name-part><tp:taxon-name-part taxon-name-part-type="species" reg="penumbrella">penumbrella</tp:taxon-name-part></tp:taxon-name></italic> sp. nov. <bold>A</bold> holotype, slide no. NHMUK010316430 <bold>B</bold> paratype, slide no. NHMUK010316843 <bold>53A, B</bold><italic><tp:taxon-name><tp:taxon-name-part taxon-name-part-type="genus" reg="Athrypsiastis">A.</tp:taxon-name-part><tp:taxon-name-part taxon-name-part-type="species" reg="symmetra">symmetra</tp:taxon-name-part></tp:taxon-name></italic> Meyrick, slide no. NHMUK010316443 <bold>54</bold><italic><tp:taxon-name><tp:taxon-name-part taxon-name-part-type="genus" reg="Athrypsiastis">A.</tp:taxon-name-part><tp:taxon-name-part taxon-name-part-type="species" reg="halmaherella">halmaherella</tp:taxon-name-part></tp:taxon-name></italic> (Lvovsky), holotype, Gen. prep. No 62 <bold>55</bold><italic><tp:taxon-name><tp:taxon-name-part taxon-name-part-type="genus" reg="Athrypsiastis">A.</tp:taxon-name-part><tp:taxon-name-part taxon-name-part-type="species" reg="chionodes">chionodes</tp:taxon-name-part></tp:taxon-name></italic> Diakonoff, 1954, holotype <bold>56</bold><italic><tp:taxon-name><tp:taxon-name-part taxon-name-part-type="genus" reg="Athrypsiastis">A.</tp:taxon-name-part><tp:taxon-name-part taxon-name-part-type="species" reg="delicata">delicata</tp:taxon-name-part></tp:taxon-name></italic> Diakonoff, 1954, holotype. Scale bar: 1 mm (<bold>49–53B</bold>).</p></caption><graphic xmlns:xlink="http://www.w3.org/1999/xlink" xlink:href="zookeys-1229-297_article-119155__-g008.jpg" position="float" orientation="portrait" xlink:type="simple" id="oo_1269572.jpg"><uri content-type="original_file" xlink:type="simple">https://binary.pensoft.net/fig/1269572</uri></graphic></fig></tp:treatment-sec></tp:taxon-treatment>
