# Supplementary material for: ﻿A revision of the hitherto neglected genus Topiris Walker, 1863 (Lepidoptera, Xyloryctidae) with taxonomic notes on the genus Athrypsiastis Meyrick, 1910
Source: Zookeys. 2025 Mar 4;1229:297–368. doi: 10.3897/zookeys.1229.119155 (PMC11898055; doi:10.3897/zookeys.1229.119155)
Supplement: XML Treatment for Athrypsiastias symmetra [file zookeys.1229.119155-treatment23.xml]

<!DOCTYPE tp:taxon-treatment
  PUBLIC "-//TaxonX//DTD Taxonomic Treatment Publishing DTD v0 20100105//EN" "tax-treatment-NSO.dtd">
<tp:taxon-treatment xmlns:tp="http://www.plazi.org/taxpub"><tp:treatment-meta><kwd-group><label>Taxon classification</label><kwd>
                <named-content content-type="kingdom">Animalia</named-content>
              </kwd><kwd>
                <named-content content-type="order">Lepidoptera</named-content>
              </kwd><kwd>
                <named-content content-type="family">Xyloryctidae</named-content>
              </kwd></kwd-group><mixed-citation publication-type="journal"><person-group><name><surname>Sterling</surname><given-names>Mark J.</given-names></name><name><surname>Price</surname><given-names>Ben W.</given-names></name><name><surname>Lees</surname><given-names>David C.</given-names></name></person-group><article-title>﻿A revision of the hitherto neglected genus <italic><tp:taxon-name><tp:taxon-name-part taxon-name-part-type="genus" reg="Topiris">Topiris</tp:taxon-name-part></tp:taxon-name></italic> Walker, 1863 (<tp:taxon-name><tp:taxon-name-part taxon-name-part-type="order">Lepidoptera</tp:taxon-name-part></tp:taxon-name>, <tp:taxon-name><tp:taxon-name-part taxon-name-part-type="family">Xyloryctidae</tp:taxon-name-part></tp:taxon-name>) with taxonomic notes on the genus <italic><tp:taxon-name><tp:taxon-name-part taxon-name-part-type="genus" reg="Athrypsiastis">Athrypsiastis</tp:taxon-name-part></tp:taxon-name></italic> Meyrick, 1910</article-title><source>Zookeys</source><day>04</day><month>03</month><year>2025</year><volume>1229</volume><fpage>297</fpage><lpage>368</lpage><pub-id pub-id-type="doi">10.3897/zookeys.1229.119155</pub-id></mixed-citation></tp:treatment-meta><tp:nomenclature><label>﻿</label><tp:taxon-name>
              <object-id xmlns:xlink="http://www.w3.org/1999/xlink" content-type="arpha" xlink:type="simple">70C57444-733F-5CC1-B42A-E716455B51E1</object-id>
              <tp:taxon-name-part taxon-name-part-type="genus" reg="Athrypsiastias">Athrypsiastias</tp:taxon-name-part>
              <tp:taxon-name-part taxon-name-part-type="species" reg="symmetra">symmetra</tp:taxon-name-part>
            </tp:taxon-name><tp:taxon-authority>Meyrick, 1915</tp:taxon-authority><xref ref-type="fig" rid="F5">Figs 28</xref><xref ref-type="fig" rid="F8">, 53A, B</xref><tp:nomenclature-citation-list><tp:nomenclature-citation><tp:taxon-name>
                  <tp:taxon-name-part taxon-name-part-type="genus" reg="Athrypsiastis">Athrypsiastis</tp:taxon-name-part>
                  <tp:taxon-name-part taxon-name-part-type="species" reg="symmetra">symmetra</tp:taxon-name-part>
                </tp:taxon-name><comment>Meyrick, 1915: 377.</comment></tp:nomenclature-citation></tp:nomenclature-citation-list></tp:nomenclature><tp:treatment-sec sec-type="DNA barcode" id="SECID0EQZDK"><title>DNA barcode.</title><p>N/A.</p></tp:treatment-sec><tp:treatment-sec sec-type="type material" id="SECID0EVZDK"><title>Type material.</title><p>Papua New Guinea: <bold><italic>Holotype</italic></bold> • ♀, New Guinea, Rossel Island. ASM. .05, fwl 8 mm, specimen no. NHMUK010219753 (external examination only).</p></tp:treatment-sec><tp:treatment-sec sec-type="diagnosis" id="SECID0E5ZDK"><title>Diagnosis.</title><p>Externally indistinguishable from other white species of <italic><tp:taxon-name><tp:taxon-name-part taxon-name-part-type="genus" reg="Athrypsiastis">Athrypsiastis</tp:taxon-name-part></tp:taxon-name></italic>. In the male genitalia, similarly to <italic><tp:taxon-name><tp:taxon-name-part taxon-name-part-type="genus" reg="Athrypsiastis">A.</tp:taxon-name-part><tp:taxon-name-part taxon-name-part-type="species" reg="chionodes">chionodes</tp:taxon-name-part></tp:taxon-name></italic>, the saccular process is almost straight after the curved base whereas in the other species of <italic><tp:taxon-name><tp:taxon-name-part taxon-name-part-type="genus" reg="Athrypsiastis">Athrypsiastis</tp:taxon-name-part></tp:taxon-name></italic> it is strongly curved, but the valva is postmedially broad and rounded in <italic><tp:taxon-name><tp:taxon-name-part taxon-name-part-type="genus" reg="Athrypsiastis">A.</tp:taxon-name-part><tp:taxon-name-part taxon-name-part-type="species" reg="symmetra">symmetra</tp:taxon-name-part></tp:taxon-name></italic> whereas it is elongate and tapering in <italic><tp:taxon-name><tp:taxon-name-part taxon-name-part-type="genus" reg="Athrypsiastis">A.</tp:taxon-name-part><tp:taxon-name-part taxon-name-part-type="species" reg="chionodes">chionodes</tp:taxon-name-part></tp:taxon-name></italic>. The anellus lobes are also shorter in <italic><tp:taxon-name><tp:taxon-name-part taxon-name-part-type="genus" reg="Athrypsiastis">A.</tp:taxon-name-part><tp:taxon-name-part taxon-name-part-type="species" reg="symmetra">symmetra</tp:taxon-name-part></tp:taxon-name></italic> than in the other members of this genus.</p></tp:treatment-sec><tp:treatment-sec sec-type="description" id="SECID0E52DK"><title>Description.</title><p><bold>Male</bold> (Fig. <xref ref-type="fig" rid="F5">28</xref>). Forewing length 8–9 mm, wingspan 18–20 mm. <bold><italic>Head</italic></bold>: ocelli absent; frons with intense white appressed scales; vertex with iridescent white appressed scales, tufts of thin white scales of moderate length laterally on vertex, a ruff of long white scales on posterior part of occiput pointing posteriorly, overlaying collar of long broad flat white scales on anterior margin of prothorax, also pointing posteriorly; pilifers cylindrical, with a few bristles; maxillary palps white. Labial palps strongly recurved, long (3× diameter of eye), thin, closely appressed to head; basal segment with small tuft of cream scales; second segment long, strongly curved, longer than third segment, thinly scaled white; third segment long, thin, with white appressed scales. Haustellum with basal portion scaled silver white. Antenna ¾ length of forewing, bipectinate, scape silver white, without pecten, pedicel short, dorsal surface of flagellum scaled silver white throughout, pectinations long, brown, covered in white sensillae, reducing at ¾, apical portion filiform. <bold><italic>Thorax</italic></bold>: greyish white, tegulae short, greyish white; foreleg with femur white, tibia white with broad epiphysis, tarsus white mixed ochreous, mid legs and hind legs white with small amount of long white scaling. Forewing broad, costa gently arched at base, thereafter straight, apex obtusely rounded, termen slightly angled inwards, tornus obtusely rounded, white, iridescent, unmarked except for a thin line of pale brown scales from base of costa to 1/6 and an indistinct pale brown patch on the dorsum of some specimens, cilia white. Hindwing as broad as forewing, rounded. Ventrally, forewing and veins scaled yellowish ochreous, otherwise forewing and hindwing white.</p><p><bold>Female.</bold> Similar, antenna filiform throughout, forewing length 10 mm, wingspan 21 mm.</p><p><bold><italic>Pre-genital abdomen</italic>.</bold> Cream coloured, anal tuft cream coloured. Patches of tergal spines on posterior parts of T2–T7; T8 and sternites weakly sclerotised. Apodemes curved; venulae slightly sinuate.</p><p><bold><italic>Male genitalia</italic></bold> (Fig. <xref ref-type="fig" rid="F8">53A, B</xref>). Uncus anteriorly broad, anterior margin of dorsal surface very weakly emarginate, lateral edges tapering towards posterior apex. Gnathos fused medially, lateral arms broad, medial plate strongly sclerotised, strongly projecting posteriorly from lateral arms, projection rounded at apex. Tegumen band narrow, deeply curved, lateral extensions of tegumen longer than width of tegumen band. Vinculum robust, U shaped, base substantially projecting anteriorly beyond base of valvae. Saccus large. Juxta with broad U-shaped basal plate; anellus lobes short and broad. Valva long and broad, costal margin sinuate, ventral membrane from costa extending to apex of valva, thickly covered in long dark setae, curved ridge at anterior margin, saccular margin of valva almost straight, small, elongate ventral sclerite postmedially, close to ventral margin, apex of valva broadly rounded. Sacculus longer than broad. Saccular process commencing from distal part of sacculus, initially curving towards saccular margin, joining sub-basally to sclerotised flagellum of process, thin membrane from costal margin of valva also attached to flagellum of process sub-basally, flagellum of process curving distally through 45°, thick appressed robust setae on flagellum from base to pre-apical region, thick brush of long, robust, bristles pre-apically to apex of process, extending beyond apex. Aedeagus almost straight with a ridge-like cornutus in the vesica. Bulbus ejaculatorius long, slightly coiled, long broad head.</p><p><bold><italic>Female genitalia</italic>.</bold> Not examined.</p></tp:treatment-sec><tp:treatment-sec sec-type="biology" id="SECID0EN4DK"><title>Biology and early stages.</title><p>A reported pest of <italic><tp:taxon-name><tp:taxon-name-part taxon-name-part-type="genus" reg="Cinnamonum">Cinnamonum</tp:taxon-name-part><tp:taxon-name-part taxon-name-part-type="species" reg="zeylanicum">zeylanicum</tp:taxon-name-part></tp:taxon-name></italic> L. (<tp:taxon-name><tp:taxon-name-part taxon-name-part-type="family">Lauraceae</tp:taxon-name-part></tp:taxon-name>) (<xref ref-type="bibr" rid="B55">Robinson et al. 2001</xref>: 70), <italic><tp:taxon-name><tp:taxon-name-part taxon-name-part-type="genus" reg="Nephelium">Nephelium</tp:taxon-name-part><tp:taxon-name-part taxon-name-part-type="species" reg="lappaceum">lappaceum</tp:taxon-name-part></tp:taxon-name></italic> (<tp:taxon-name><tp:taxon-name-part taxon-name-part-type="family">Sapindaceae</tp:taxon-name-part></tp:taxon-name>) (<xref ref-type="bibr" rid="B69">Yunus and Ho 1980</xref>) and <italic><tp:taxon-name><tp:taxon-name-part taxon-name-part-type="genus" reg="Theobroma">Theobroma</tp:taxon-name-part><tp:taxon-name-part taxon-name-part-type="species" reg="cacao">cacao</tp:taxon-name-part></tp:taxon-name></italic> including damaging its bark (<xref ref-type="bibr" rid="B49">Papua New Guinea. Department of Agriculture, Stock and Fisheries 1961</xref>: 112; <xref ref-type="bibr" rid="B55">Robinson et al. 2001</xref>: 70). Adults recorded between December and January.</p></tp:treatment-sec><tp:treatment-sec sec-type="distribution" id="SECID0EO6DK"><title>Distribution.</title><p>Rossel Island and Upper Setekwa River, Papua New Guinea.</p></tp:treatment-sec><tp:treatment-sec sec-type="material" id="SECID0ET6DK"><title>Additional material examined.</title><p>(3♂) 2♂, Mt. Rossel, 2100 ft., Rossel Island, Dec. 1915–Jan. 1916 (W.F. Eichhorn), specimen no. NHMUK010219659, slide no. NHMUK010316426; specimen no. NHMUK010923081, slide no. NHMUK010316442; • 1♂, Upper Setekwa [Setakwa] R., Snow Mountains, Dutch N.G., 2–3000 ft., Aug. 1910, specimen no. NHMUK010922380, slide no. NHMUK010316443.</p></tp:treatment-sec><tp:treatment-sec sec-type="remarks" id="SECID0EY6DK"><title>Remarks.</title><p>This species was described by Meyrick from a single female specimen collected by Albert Meek from Rossel Island, New Guinea. There are no males collected by Meek from Rossel Island. However, there are two males from Rossel Island collected by Albert Frederic Eichhorn in 1916. It is hypothesised here that these are the males of the species described by Meyrick from the Rossel Island female as <italic><tp:taxon-name><tp:taxon-name-part taxon-name-part-type="genus" reg="Athrypsiastis">A.</tp:taxon-name-part><tp:taxon-name-part taxon-name-part-type="species" reg="symmetra">symmetra</tp:taxon-name-part></tp:taxon-name></italic> Meyrick. The specimen labelled Upper Setekwa River [sic] (specimen no. NHMUK010922380), which was determined by Meyrick as <italic><tp:taxon-name><tp:taxon-name-part taxon-name-part-type="genus" reg="Athrypsiastis">A.</tp:taxon-name-part><tp:taxon-name-part taxon-name-part-type="species" reg="symmetra">symmetra</tp:taxon-name-part></tp:taxon-name></italic>, has the same genitalia as the Rossel Island males.</p></tp:treatment-sec><tp:treatment-sec><!--Section generated to contain objects referenced in tp:taxon-treatment.--><fig id="F5" position="float" orientation="portrait"><object-id xmlns:xlink="http://www.w3.org/1999/xlink" content-type="doi" xlink:type="simple">10.3897/zookeys.1229.119155.figures22-31</object-id><object-id xmlns:xlink="http://www.w3.org/1999/xlink" content-type="arpha" xlink:type="simple">706D41D5-2835-507C-BAE1-C7132DEF485E</object-id><label>Figures 22–31.</label><caption><p>Dorsal images of <italic><tp:taxon-name><tp:taxon-name-part taxon-name-part-type="genus" reg="Topiris">Topiris</tp:taxon-name-part></tp:taxon-name></italic>, <italic><tp:taxon-name><tp:taxon-name-part taxon-name-part-type="genus" reg="Athrypsiastis">Athrypsiastis</tp:taxon-name-part></tp:taxon-name></italic> and <italic><tp:taxon-name><tp:taxon-name-part taxon-name-part-type="genus" reg="Paralecta">Paralecta</tp:taxon-name-part></tp:taxon-name></italic> spp. <bold>22</bold><italic><tp:taxon-name><tp:taxon-name-part taxon-name-part-type="genus" reg="Topiris">Topiris</tp:taxon-name-part></tp:taxon-name></italic> RMNH.INS.20000 <bold>23</bold><italic><tp:taxon-name><tp:taxon-name-part taxon-name-part-type="genus" reg="Athrypsiastis">Athrypsiastis</tp:taxon-name-part><tp:taxon-name-part taxon-name-part-type="species" reg="phaeoleuca">phaeoleuca</tp:taxon-name-part></tp:taxon-name></italic> Meyrick, 1910, holotype ♂ <bold>24</bold><italic><tp:taxon-name><tp:taxon-name-part taxon-name-part-type="genus" reg="Athrypsiastis">A.</tp:taxon-name-part><tp:taxon-name-part taxon-name-part-type="species" reg="cheesmanae">cheesmanae</tp:taxon-name-part></tp:taxon-name></italic> sp. nov., paratype ♂ <bold>25</bold><italic><tp:taxon-name><tp:taxon-name-part taxon-name-part-type="genus" reg="Athrypsiastis">A.</tp:taxon-name-part><tp:taxon-name-part taxon-name-part-type="species" reg="edelweissella">edelweissella</tp:taxon-name-part></tp:taxon-name></italic> sp. nov., holotype ♂ <bold>26</bold><italic><tp:taxon-name><tp:taxon-name-part taxon-name-part-type="genus" reg="Athrypsiastis">A.</tp:taxon-name-part><tp:taxon-name-part taxon-name-part-type="species" reg="halmaherella">halmaherella</tp:taxon-name-part></tp:taxon-name></italic> (Lvovsky, 2014), comb. nov., holotype ♂ <bold>27</bold><italic><tp:taxon-name><tp:taxon-name-part taxon-name-part-type="genus" reg="Athrypsiastis">A.</tp:taxon-name-part><tp:taxon-name-part taxon-name-part-type="species" reg="penumbrella">penumbrella</tp:taxon-name-part></tp:taxon-name></italic> sp. nov., holotype ♂ <bold>28</bold><italic><tp:taxon-name><tp:taxon-name-part taxon-name-part-type="genus" reg="Athrypsiastis">A.</tp:taxon-name-part><tp:taxon-name-part taxon-name-part-type="species" reg="symmetra">symmetra</tp:taxon-name-part></tp:taxon-name></italic> Meyrick, 1915, ♂ <bold>29</bold><italic><tp:taxon-name><tp:taxon-name-part taxon-name-part-type="genus" reg="Paralecta">Paralecta</tp:taxon-name-part><tp:taxon-name-part taxon-name-part-type="species" reg="rosiflora">rosiflora</tp:taxon-name-part></tp:taxon-name></italic> (Meyrick, 1930), comb. nov., holotype <bold>30</bold><italic><tp:taxon-name><tp:taxon-name-part taxon-name-part-type="genus" reg="Topiris">Topiris</tp:taxon-name-part><tp:taxon-name-part taxon-name-part-type="species" reg="salva">salva</tp:taxon-name-part></tp:taxon-name></italic> (Meyrick, 1932) ♀ <bold>31</bold><italic><tp:taxon-name><tp:taxon-name-part taxon-name-part-type="genus" reg="Topiris">T.</tp:taxon-name-part><tp:taxon-name-part taxon-name-part-type="species" reg="salva">salva</tp:taxon-name-part></tp:taxon-name></italic> ♀. Scale bars: 10 mm (<bold>22–29</bold>).</p></caption><graphic xmlns:xlink="http://www.w3.org/1999/xlink" xlink:href="zookeys-1229-297_article-119155__-g005.jpg" position="float" orientation="portrait" xlink:type="simple" id="oo_1269569.jpg"><uri content-type="original_file" xlink:type="simple">https://binary.pensoft.net/fig/1269569</uri></graphic></fig><fig id="F8" position="float" orientation="portrait"><object-id xmlns:xlink="http://www.w3.org/1999/xlink" content-type="doi" xlink:type="simple">10.3897/zookeys.1229.119155.figures48-56</object-id><object-id xmlns:xlink="http://www.w3.org/1999/xlink" content-type="arpha" xlink:type="simple">6939657B-647E-5945-A8EB-B631705C8FB6</object-id><label>Figures 48–56.</label><caption><p>Male genitalia of <italic><tp:taxon-name><tp:taxon-name-part taxon-name-part-type="genus" reg="Topiris">Topiris</tp:taxon-name-part></tp:taxon-name></italic> and <italic><tp:taxon-name><tp:taxon-name-part taxon-name-part-type="genus" reg="Athrypsiastis">Athrypsiastis</tp:taxon-name-part></tp:taxon-name></italic> spp. <bold>48</bold><italic><tp:taxon-name><tp:taxon-name-part taxon-name-part-type="genus" reg="Topiris">T.</tp:taxon-name-part><tp:taxon-name-part taxon-name-part-type="species" reg="sampitella">sampitella</tp:taxon-name-part></tp:taxon-name></italic> (Lvovsky, 2014), holotype, Gen. prep. No 63 <bold>49A, B</bold><italic><tp:taxon-name><tp:taxon-name-part taxon-name-part-type="genus" reg="Athrypsiastis">Athrypsiastis</tp:taxon-name-part><tp:taxon-name-part taxon-name-part-type="species" reg="phaeoleuca">phaeoleuca</tp:taxon-name-part></tp:taxon-name></italic> Meyrick, 1910, holotype, slide no. NHMUK010316398 <bold>50A, B</bold><italic><tp:taxon-name><tp:taxon-name-part taxon-name-part-type="genus" reg="Athrypsiastis">A.</tp:taxon-name-part><tp:taxon-name-part taxon-name-part-type="species" reg="cheesmanae">cheesmanae</tp:taxon-name-part></tp:taxon-name></italic> sp. nov., holotype, slide no. NHMUK010316428 <bold>51A, B</bold><italic><tp:taxon-name><tp:taxon-name-part taxon-name-part-type="genus" reg="Athrypsiastis">A.</tp:taxon-name-part><tp:taxon-name-part taxon-name-part-type="species" reg="edelweissella">edelweissella</tp:taxon-name-part></tp:taxon-name></italic> sp. nov., holotype, slide no. NHMUK010316429 <bold>52</bold><italic><tp:taxon-name><tp:taxon-name-part taxon-name-part-type="genus" reg="Athrypsiastis">A.</tp:taxon-name-part><tp:taxon-name-part taxon-name-part-type="species" reg="penumbrella">penumbrella</tp:taxon-name-part></tp:taxon-name></italic> sp. nov. <bold>A</bold> holotype, slide no. NHMUK010316430 <bold>B</bold> paratype, slide no. NHMUK010316843 <bold>53A, B</bold><italic><tp:taxon-name><tp:taxon-name-part taxon-name-part-type="genus" reg="Athrypsiastis">A.</tp:taxon-name-part><tp:taxon-name-part taxon-name-part-type="species" reg="symmetra">symmetra</tp:taxon-name-part></tp:taxon-name></italic> Meyrick, slide no. NHMUK010316443 <bold>54</bold><italic><tp:taxon-name><tp:taxon-name-part taxon-name-part-type="genus" reg="Athrypsiastis">A.</tp:taxon-name-part><tp:taxon-name-part taxon-name-part-type="species" reg="halmaherella">halmaherella</tp:taxon-name-part></tp:taxon-name></italic> (Lvovsky), holotype, Gen. prep. No 62 <bold>55</bold><italic><tp:taxon-name><tp:taxon-name-part taxon-name-part-type="genus" reg="Athrypsiastis">A.</tp:taxon-name-part><tp:taxon-name-part taxon-name-part-type="species" reg="chionodes">chionodes</tp:taxon-name-part></tp:taxon-name></italic> Diakonoff, 1954, holotype <bold>56</bold><italic><tp:taxon-name><tp:taxon-name-part taxon-name-part-type="genus" reg="Athrypsiastis">A.</tp:taxon-name-part><tp:taxon-name-part taxon-name-part-type="species" reg="delicata">delicata</tp:taxon-name-part></tp:taxon-name></italic> Diakonoff, 1954, holotype. Scale bar: 1 mm (<bold>49–53B</bold>).</p></caption><graphic xmlns:xlink="http://www.w3.org/1999/xlink" xlink:href="zookeys-1229-297_article-119155__-g008.jpg" position="float" orientation="portrait" xlink:type="simple" id="oo_1269572.jpg"><uri content-type="original_file" xlink:type="simple">https://binary.pensoft.net/fig/1269572</uri></graphic></fig></tp:treatment-sec><ref-list><ref id="B55"><mixed-citation xmlns:xlink="http://www.w3.org/1999/xlink" xlink:type="simple"><person-group><name name-style="western"><surname>Robinson</surname><given-names>GS</given-names></name><name name-style="western"><surname>Ackery</surname><given-names>PR</given-names></name><name name-style="western"><surname>Kitching</surname><given-names>IJ</given-names></name><name name-style="western"><surname>Beccaloni</surname><given-names>GW</given-names></name><name name-style="western"><surname>Hernández</surname><given-names>LM</given-names></name></person-group> (<year>2001</year>) <source>Hostplants of the moth and butterfly caterpillars of the Oriental Region.</source><publisher-name>Natural History Museum</publisher-name>, <publisher-loc>London</publisher-loc>, <size units="page">744 pp</size>.</mixed-citation></ref><ref id="B69"><mixed-citation xmlns:xlink="http://www.w3.org/1999/xlink" xlink:type="simple"><person-group><name name-style="western"><surname>Yunus</surname><given-names>A</given-names></name><name name-style="western"><surname>Ho</surname><given-names>TH</given-names></name></person-group> (<year>1980</year>) <source>List of Economic Pests, Host Plants, Parasites, and Predators in West Malaysia, 1920–1978.</source><publisher-name>Ministry of Agriculture</publisher-name>, <publisher-loc>Kuala Lumpur, Malaysia</publisher-loc>, <size units="page">538 pp</size>.</mixed-citation></ref><ref id="B49"><mixed-citation xmlns:xlink="http://www.w3.org/1999/xlink" xlink:type="simple">Papua New Guinea Department of Agriculture, Stock and Fisheries (<year>1961</year>) Annual Report (1961–1963), 728 pp.</mixed-citation></ref></ref-list></tp:taxon-treatment>
