# Supplementary material for: ﻿A revision of the hitherto neglected genus Topiris Walker, 1863 (Lepidoptera, Xyloryctidae) with taxonomic notes on the genus Athrypsiastis Meyrick, 1910
Source: Zookeys. 2025 Mar 4;1229:297–368. doi: 10.3897/zookeys.1229.119155 (PMC11898055; doi:10.3897/zookeys.1229.119155)
Supplement: Supplementary material 1 — Data matrix [file zookeys-1229-297_article-119155__-s001.xls]

## Sheet: Table S2 Matrix
Character matrix					Taxon	Xylorycta luteotactella	Metathrinca tsugensis	Metathrinca argentea	Linoclostis gonatias	Topiris albidella	Topiris digiticosta	Topiris albogrisella	Topiris lacteella	Topiris madonna	Topiris meyricki	Topiris salva	'Linoclostis gonatias' [mitogenome]	Topiris sampitella	Topiris thunbergella	Topiris candidella *	Topiris candidella ('sp.')	Topiris cinderella	Topiris ochrotincta	Topiris schneeweissella	Topiris sericella	Athrypsiastis phaeoleuca	Athrypsiastis cheesmanae	Athrypsiastis halmaherella	Athrypsiastis edelweissella	Athrypsiastis penumbrella	Athrypsiastis symmetra
					Type[s]					HT m, PT f	HT m	HT m	HT m	HT m	HT m	NT m		HT m	HT m	HT m		HT m	HT m	HT m, PT f	HT m	HT m	HT m	HT m	HT m	HT m
	Specimens used for external and male genitalia characters and COI where available (NHMUK unless otherwise indicated)					014584797	010923019	010219680		010923048	010923231	010923006	010923157	010922998	010219685	010219679		RMNH. INS. 1283491	010219684	010219690	010923170	010923201	010923169	010922999	010219786	010219697	010923206	RMNH. INS. 1283483	010219687	010923059	010219659
	Specimens used for female genitalia characters and external characters where no male (NHMUK unless otherwise indicated)					014171179	010923020	010923245	013696727	010219701						010219702					010923171			010923174
	Specimens/accession nos used for DNA barcodes (NHMUK unless otherwise indicated)					KF400939	HM377859	010219680; PP131472		010923048; PP131469			010923157; PP131487	010922998; PP131485		010922992; PP131488	MT547768				010923170; PP131473	010923201; PP131483	010923169; PP131486	010922999; PP131467			010923206; PP131476
	Character state				Taxon #	0	1	2	3	4	5	6	7	8	9	10	11	12	13	14	15	16	17	18	19	20	21	22	23	24	25
Body part	0	1	2	3	Title	Xylorycta_luteotactella___014584797_014171179_KF400939___________0	Metathrinca_tsugensis_____010923019_010923020_HM377859___________1	Metathrinca_argentea______010219680_010923245_010219680__________2	Linoclostis_gonatias______013696727______________________________3	Topiris_albidella_______HT_m_PT_f__010923048_010219701_010923048_4	Topiris_digiticosta_____HT_m_010923231___________________________5	Topiris_albogrisella____HT_m_010923006___________________________6	Topiris_lacteella_______HT_m_010923157___________010923157_______7	Topiris_madonna_________HT_m_010922998___________010922998_______8	Topiris_meyricki________HT_m_010219685___________________________9	Topiris_salva___________NT_m_010219679_010219702_010922992______10	Linoclostis_gonatias_mtg____________________________MT547768____11	Topiris_sampitella______HT_m_RMNH__INS__1283491_________________1	Topiris_thunbergella____HT_m_010219684__________________________13	Topiris_candidella______HT_m_010219690__________________________14	Topiris_candidella_sp_________010923170_010923171_010923170_____15	Topiris_cinderella______HT_m_010923201___________010923201______16	Topiris_ochrotincta_____HT_m_010923169___________010923169______17	Topiris_schneeweissella_HT_m_PT_f_010922999_010923174_010922999_18	Topiris_sericella_______HT_m_010219786__________________________19	Athrypsiastis_phaeoleuca_HT_m_010219697_________________________20	Athrypsiastis_cheesmanae_HT_m_010923206_________________________21	Athrypsiastis_halmaherella_HT_m_RMNH__INS__1283483______________22	Athrypsiastis_edelweissella_HT_m_010219687______________________23	Athrypsiastis_penumbrella_HT_m_010923059________________________24	Athrypsiastis_symmetra______010219659___________________________25
Head	Frons with differently coloured scales laterally	Frons without differently coloured scales laterally			0	0	1	1	0	0	?	1	1	1	1	1	?	?	1	?	1	1	1	1	1	1	1	?	1	1	1
Head	Vertex white or cream	Vertex yellow or ochreous			1	0	0	0	0	0	0	0	0	0	0	0	?	0	1	?	0	0	0	0	0	1	0	0	0	0	0
Head	Vertex and thorax not contrasting in colour	Vertex and thorax contrasting in colour			2	0	0	0	0	0	0	0	0	0	0	0	?	0	1	?	0	0	0	0	0	0	0	0	0	0	0
Head	Second and third segments of labial palp ground colour strongly contrasting	Second and third segments of labial palp ground colour not strongly contrasting			3	0	1	1	1	1	?	1	1	1	1	1	?	?	1	?	1	1	1	1	1	1	1	1	1	1	1
Head	Second and third segments of labial palps not white or pale	Second and third segments of labial palps white or pale			4	0	1	1	0	1	?	1	1	1	1	1	?	?	1	?	1	1	1	1	1	0	1	1	1	1	1
Head	Second segment of labial palp without contrasting darker scaling basally on outer surface	Second segment of labial palp with contrasting darker scaling basally on outer surface			5	0	1	1	0	0	?	0	0	0	0	0	?	?	0	?	0	0	0	0	0	0	1	?	?	0	?
Head	Labial palps long (more than 2x diameter of eye)	Labial palps short (less than 2 x diameter of eye)			6	0	1	1	1	0	?	0	0	0	0	0	?	?	0	?	0	0	0	0	0	0	0	?	?	0	?
Head	Antenna of male filiform	Antennae of male bipectinate			7	0	1	1	?	1	?	1	1	1	1	1	?	1	1	1	1	1	1	1	1	1	1	1	1	0	1
Head	Flagellomeres of male antenna without thick pale scaling in basal half	Flagellomeres of male antenna with thick pale scaling in basal half			8	0	0	0	?	0	?	0	0	1	0	0	?	?	1	?	0	0	1	1	0	1	1	?	1	0	1
Head	Flagellomeres with darker and paler scales	Flagellomeres without darker and paler scales			9	0	1	1	1	1	?	1	1	1	1	1	?	?	1	?	1	1	1	1	1	1	1	?	1	1	1
Wings	R3 present in forewing	R3 absent in forewing			10	0	1	1	1	0	0	0	0	0	0	0	?	0	0	0	0	0	0	0	0	0	0	0	0	0	0
Wings	R3 separate from stalk of R4 and R5 in forewing	R3 stalked with the stalk of R4 and R5 in the forewing			11	0	?	?	?	1	1	1	1	1	1	1	?	1	1	1	1	1	1	1	1	1	1	1	1	1	1
Wings	R4 post-apical in forewing	R4 apical in forewing	R4 pre-apical in forewing		12	0	2	2	2	0	0	0	0	0	0	1	?	0	0	0	0	0	0	0	0	0	0	0	0	1	0
Wings	R5 post-apical in forewing	R5 apical in forewing	R5 pre-apical in forewing		13	0	2	1	0	0	0	0	0	0	0	0	?	0	0	0	0	0	0	0	0	0	0	0	0	0	0
Wings	M1 present in forewing	M1 absent in forewing			14	0	0	0	1	0	0	0	0	0	0	0	?	0	0	0	0	0	0	0	0	0	0	0	0	0	0
Wings	M3 and CuA1 separate in forewing	M3 and CuA1 stalked in forewing			15	0	1	1	1	1	1	1	1	1	1	1	?	1	1	1	1	1	1	1	1	1	1	1	1	1	1
Wings	Forewing unmarked prior to subterminal area	Forewing marked prior to subterminal area			16	0	1	0	0	0	0	0	0	0	0	0	?	0	0	0	0	0	0	0	0	0	0	0	0	0	0
Wings	Forewing without subterminal line	Forewing with subterminal line			17	0	1	1	1	0	0	0	0	0	0	0	?	0	0	0	0	0	0	0	0	0	0	0	0	0	0
Wings	Forewing without terminal line	Forewing with terminal line			18	0	1	1	1	1	1	0	0	0	0	0	?	0	0	0	0	0	0	0	0	?	1	1	0	0	1
Wings	Forewing with no terminal or subterminal markings	Forewing with terminal or subterminal markings			19	0	1	1	1	1	1	0	0	0	0	0	?	0	0	0	0	0	0	0	0	?	1	1	0	0	1
Wings	Forewing cilia with single terminal line	Forewing cilia with internal and terminal line	Forewing cilia with no lines	Forewing cilia with single internal line	20	0	1	1	3	2	2	2	2	2	2	2	?	2	2	2	2	2	2	2	2	?	2	2	2	2	2
Wings	Forewing with contrasting coloured scaling on costa extending beyond 1/4	Forewing with contrasting coloured scaling on costa not extending beyond 1/4			21	0	1	1	1	1	1	1	1	1	1	1	?	1	1	1	1	1	1	1	1	1	1	1	1	1	1
Wings	Forewing without iridescent silver patches between subterminal line and termen	Forewing with iridescent silver patches between subterminal line and termen			22	0	1	1	1	0	0	0	0	0	0	0	?	0	0	0	0	0	0	0	0	0	0	0	0	0	0
Abdomen	Tergites with spines on T2 to T7	Tergites with spines on T2 to T8			23	0	1	0	0	0	0	0	0	?	0	0	?	?	1	?	0	0	0	0	0	0	0	?	0	1	0
Abdomen	Lateral edges of uncus tapering towards posterior apex	Uncus posteriorly spatulate or slightly bilobed	Uncus posteriorly bifid and laterally rounded	Uncus posteriorly bifid and laterally pointed	24	0	2	2	?	0	0	1	1	1	1	1	?	1	1	?	1	1	1	1	1	1	0	0	3	0	0
Abdomen	Anterior margin of dorsal surface of uncus strongly emarginate	Anterior margin of dorsal surface of uncus weakly emarginate			25	0	1	1	?	1	1	1	1	1	1	1	?	1	1	?	1	1	1	1	1	1	1	?	1	0	1
Abdomen	Gnathos fused medially	Gnathos not fused medially			26	0	0	0	?	1	1	0	0	0	0	0	?	0	0	?	0	0	0	0	0	0	0	0	0	0	0
Abdomen	Gnathos with large medial plate	Gnathos with no medial plate	Gnathos with small medial plate		27	0	1	1	?	1	1	2	2	2	2	2	?	2	2	?	2	2	2	2	2	0	0	0	0	0	0
Abdomen	Gnathos with single medial posterior projection	Gnathos with two broad lateral posterior projections	Gnathos with two narrow lateral posterior projections		28	0	1	1	?	2	2	0	0	0	0	0	?	0	0	?	0	0	0	0	0	0	0	0	0	0	0
Abdomen	Medial posterior projection of gnathos strongly projecting posteriorly	Medial posterior projection of gnathos weakly projecting posteriorly			29	0	?	?	?	?	?	1	1	1	1	1	?	1	1	?	1	1	1	1	1	0	0	0	0	0	0
Abdomen	Medial posterior projection of gnathos without scobination	Medial posterior projection of gnathos scobinate			30	0	?	?	?	?	?	0	0	0	0	0	?	0	0	?	0	0	0	0	0	1	1	1	1	0	0
Abdomen	Lateral posterior projections of gnathos scobinate	Lateral posterior projections of gnathos not scobinate			31	?	0	0	?	1	1	?	?	?	?	?	?	?	?	?	?	?	?	?	?	?	?	?	?	?	?
Abdomen	Lateral extensions of tegumen shorter than width of band of tegumen	Lateral extensions of tegumen equal to or longer than width of band of tegumen			32	0	0	0	?	1	1	1	1	1	1	1	?	?	1	?	1	1	1	1	1	1	0	0	?	1	1
Abdomen	Vinculum not diverging strongly distad of saccus	Vinculum diverging strongly distad of saccus			33	0	0	0	?	0	0	0	0	0	0	0	?	?	0	?	1	1	1	1	0	0	0	0	?	0	0
Abdomen	Base of vinculum projecting strongly beyond base of valvae	Base of vinculum not projecting strongly beyond base of valvae			34	0	1	1	?	0	0	0	0	0	0	0	?	?	0	?	1	1	1	1	0	0	0	1	1	0	0
Abdomen	Valva without sclerotised setose process at base of costal ventral membrane	Valva with sclerotised setose process at base of costal ventral membrane			35	0	0	0	?	0	0	0	0	0	0	0	?	0	0	?	1	1	1	1	1	0	0	0	0	0	0
Abdomen	Setose ventral membrane from costa of valva extending beyond inner half of valva	Setose ventral membrane from costa of valva confined to inner half of valva			36	0	0	0	?	1	1	0	0	0	0	0	?	?	0	?	1	1	1	1	1	0	0	0	0	0	0
Abdomen	Costal margin of valva substantially projected medially at base	Costal margin of valva not substantially projected medially at base			37	0	1	1	?	1	1	1	0	1	0	0	?	1	0	?	1	1	1	1	1	1	1	1	1	1	1
Abdomen	Basal projection of costal margin of valva scobinate	Basal projection of costal margin of valva setose			38	0	?	?	?	?	?	?	1	?	1	1	?	?	1	?	?	?	?	?	?	?	?	?	?	?	?
Abdomen	Apical area of valva without bristles	Apical area of valva with bristles			39	0	0	0	?	0	0	1	0	1	0	1	?	1	0	?	1	1	1	1	1	0	0	0	0	0	0
Abdomen	Apical area of valva with long bristles	Apical area of valva with short bristles			40	?	?	?	?	?	?	1	?	1	?	1	?	0	?	?	0	0	0	0	1	?	?	?	?	?	?
Abdomen	Distal half of valva broad	Distal half of valva tapered			41	0	0	0	?	0	0	0	0	0	0	0	?	0	0	?	1	1	1	1	1	0	0	0	0	0	0
Abdomen	Sacculus without strong mesad shoulder	Sacculus with strong mesad shoulder			42	0	0	0	?	0	0	0	0	0	0	0	?	0	0	?	1	1	1	1	0	0	0	0	0	0	0
Abdomen	Saccular process not strongly curved towards saccular margin	Saccular process strongly curved towards saccular margin			43	0	1	1	?	0	0	0	0	0	0	0	?	0	0	?	0	0	0	0	0	1	1	1	1	1	1
Abdomen	Saccular process straight distally	Saccular process curved distally			44	0	1	1	?	0	0	1	1	1	0	0	?	1	1	?	1	1	1	1	1	1	1	1	1	1	1
Abdomen	Saccular process setose/bristled	Saccular process not setose/bristled			45	0	0	0	?	0	0	1	0	1	0	0	?	0	0	?	1	1	1	1	1	0	0	0	0	0	0
Abdomen	Saccular process bristled apically	Saccular process not bristled apically			46	0	0	0	?	0	0	1	0	1	1	1	?	1	0	?	1	1	1	1	1	0	0	0	0	0	0
Abdomen	Saccular process not curved upwards through approximately 90 degrees pre-apically	Saccular process curved upwards through approximately 90 degrees pre-apically			47	0	0	0	?	0	0	0	0	0	0	0	?	1	0	?	1	1	1	1	1	0	0	0	0	0	0
Abdomen	Aedeagus longer than valva	Aedeagus shorter than or equal to length of valva			48	0	1	0	?	0	0	0	0	0	0	0	?	?	0	?	1	1	1	1	0	1	1	?	1	1	1
Abdomen	Aedeagus sheath without recurved filament like distal projection	Aedeagus sheath with recurved filament like distal projection			49	0	0	0	?	1	1	1	1	1	1	1	?	?	1	?	1	1	1	1	1	0	0	0	0	0	0
Abdomen	Distal projection of aedeagus sheath long	Distal projection of aedeagus sheath short			50	?	?	?	?	0	0	0	0	0	0	0	?	?	0	?	1	1	1	1	0	?	?	?	?	?	?
Abdomen	Aedeagus without small sclerite medially	Aedeagus with small sclerite medially			51	0	0	0	?	1	1	0	0	0	0	0	?	0	0	?	0	0	0	0	0	0	0	0	0	0	0
Abdomen	Aedeagus sheath without small distal thickening	Aedeagus sheath with small distal thickening			52	0	0	0	?	1	1	1	1	1	1	1	?	1	1	?	0	0	0	0	1	0	0	0	0	0	0
Abdomen	Aedeagus without cornutus/i	Aedeagus with cornutus/i			53	0	0	0	?	0	0	0	0	0	0	0	?	?	0	?	0	0	0	0	0	1	1	0	0	1	1
Abdomen	Posterior margin of S8 projecting caudally	Posterior margin of S8 not projecting caudally			54	1	0	0	0	0	?	?	?	?	?	1	?	?	?	?	1	?	?	1	?	?	?	?	?	?	?
Abdomen	Posterior margin of S8 not medially recessed	Posterior margin of S8 medially recessed			55	0	1	1	1	1	?	?	?	?	?	0	?	?	?	?	0	?	?	0	?	?	?	?	?	?	?
Abdomen	S8 without two small projections posterio-medially	S8 with two small projections posterio-medially			56	0	0	0	0	0	?	?	?	?	?	0	?	?	?	?	1	?	?	1	?	?	?	?	?	?	?
Abdomen	Ostium bursae broad	Ostium bursae narrow			57	0	1	1	1	1	?	?	?	?	?	1	?	?	?	?	1	?	?	1	?	?	?	?	?	?	?
Abdomen	Sclerotised part of antrum not long and narrow	Sclerotised part of antrum long and narrow			58	0	0	0	0	1	?	?	?	?	?	1	?	?	?	?	1	?	?	1	?	?	?	?	?	?	?
abdomen	Antrum not extending beyond ap anteriores by at least 2x length of ap posteriores	Antrum extending beyond ap anteriores by at least 2x length of ap posteriores			59	0	0	0	0	1	?	?	?	?	?	1	?	?	?	?	0	?	?	0	?	?	?	?	?	?	?
Abdomen	Antrum not scobinate	Antrum scobinate			60	0	0	0	0	1	?	?	?	?	?	1	?	?	?	?	0	?	?	0	?	?	?	?	?	?	?
Abdomen	Ductus bursae with contrasting membranous posterior and scobinate anterior section	Ductus bursae without contrasting membranous posterior and scobinate anterior section			61	0	1	1	1	0	?	?	?	?	?	0	?	?	?	?	0	?	?	0	?	?	?	?	?	?	?
Abdomen	Ductus bursae without coils	Ductus bursae with coils			62	0	0	0	1	0	?	?	?	?	?	0	?	?	?	?	0	?	?	0	?	?	?	?	?	?	?
Abdomen	Corpus bursae with signum	Corpus bursae without signum			63	0	0	0	?	1	?	?	?	?	?	1	?	?	?	?	1	?	?	1	?	?	?	?	?	?	?
Abdomen	Corpus bursae ovate	Corpus bursae large elongate			64	0	0	0	0	1	?	?	?	?	?	1	?	?	?	?	1	?	?	1	?	?	?	?	?	?	?
					DNA (COI-5P)	?ACATTATATTTTATTTTTGGTATTTGAGCAGGAATAGTAGGAACATCTTTAAGTCTTCTTATTCGAGCTGAATTAGGTAATCCAGGATCTTTAATTGGAGATGATCAAATTTATAATACAATTGTTACAGCACATGCATTCATTATAATTTTTTTTATAGTAATACCAATTATAATTGGAGGATTTGGAAACTGATTAGTTCCTTTAATACTTGGAGCCCCAGATATAGCTTTTCCTCGAATAAATAATATAAGATTTTGATTATTACCCCCCTCTCTTACCCTTTTAATTTCAAGAAGAATTGTAGAAAATGGAGCAGGAACAGGTTGAACCGTTTACCCTCCTTTATCCTCTAATATTGCCCATAGAGGAAGATCTGTAGATTTAGCTATTTTTTC…	?ACATTATATTTTATTTTCGGAATTTGAGCAGGAATAGTAGGAACTTCTTTAAGTCTTCTTATTCGAGCAGAATTAGGTAACCCTGGCTCACTAATTGGAGATGATCAAATTTATAATACAATTGTTACAGCTCATGCTTTCATTATAATTTTTTTTATAGTTATACCAATTATAATTGGAGGATTTGGAAACTGACTTGTACCATTGATATTAGGAGCGCCTGATATAGCTTTCCCTCGAATAAATAATATAAGATTTTGACTTTTACCCCCTTCTTTAACTCTTTTAATTTCAAGAAGTATTGTCGAAAATGGTGCAGGAACTGGATGAACAGTTTACCCCCCTTTATCTTCTAATATTGCTCATAGAGGTAGATCAGTAGATTTAACTATTTTTTC…	AACATTATACTTTATTTTTGGAATTTGAGCAGGAATAGTAGGAACTTCTTTAAGACTTCTCATTCGAGCAGAATTAGGAAATCCTGGTTCATTAATTGGAGATGATCAAATTTATAACACAATTGTTACAGCACATGCTTTCATTATAATTTTTTTTATAGTTATACCAATTATAATTGGAGGATTTGGGAACTGATTAGTACCTCTAATATTAGGAGCCCCTGACATAGCTTTCCCCCGAATAAACAACATAAGATTCTGACTTCTTCCACCTTCATTAACTCTTTTAATTTCTAGAAGCATTGTCGAAAACGGAGCAGGAACTGGTTGAACAGTTTACCCCCCCTTATCTTCTAATATTGCACATGGGGGAAGATCTGTTGATTTAGCTATTTTTTC…	???????????????????????????????????????????????????????????????????????????????????????????????????????????????????????????????????????????????????????????????????????????????????????????????????????????????????????????????????????????????????????????????????????????????????????????????????????????????????????????????????????????????????????????????????????????????????????????????????????????????…	???????????????????????????????????????????????????????????????????????????????????????????????????????????????????????????????????????????????????????????????????????????????????????????????????????????????????????????????????????????????????????????????????????????????????????????????????????????????????????????????GGCACAGGTTGAACAGTTTACCCCCCTTTATCTTCTAATATTGCTCATAGAGGAAGATCAGTAGACTTAGCTATTTTCTC…	???????????????????????????????????????????????????????????????????????????????????????????????????????????????????????????????????????????????????????????????????????????????????????????????????????????????????????????????????????????????????????????????????????????????????????????????????????????????????????????????????????????????????????????????????????????????????????????????????????????????…	???????????????????????????????????????????????????????????????????????????????????????????????????????????????????????????????????????????????????????????????????????????????????????????????????????????????????????????????????????????????????????????????????????????????????????????????????????????????????????????????????????????????????????????????????????????????????????????????????????????????…	AACATTATATTTTATTTTTGGAATTTGAGCAGGTATAGTAGGAACATCATTAAGTCTCTTAATTCGAGCAGAATTAGGAAATCCTGGATCTTTAATTGGAGATGATCAAATTTATAATACAATTGTAACAGCTCATGCTTTCATTATAATTTTTTTTATAGTTATACCAATCATAATTGGAGGATTTGGAAATTGACTTGTTCCTTTAATATTAGGAGCCCCTGATATAGCTTTCCCTCGAATAAATAATATAAGATTTTGACTCCTACCCCCCTCTCTTACTCTCCTAATCTCTAGAAGAATTGTAGAAAATGGTGTAGGAACAGGTTGAACAGTTTATCCTCCTTTATCTTCTAATATTGCTCATGGAGGTAGATCAGTAGATCTAGCTATTTTTTC…	AACATTATATTTTATTTTTGGAATTTGAGCAGGTATAGTAGGAACATCATTAAGTCTTTTAATTCGAGCAGAATTAGGAAATCCTGGATCTTTAATTGGAGATGATCAAATTTATAATACAATTGTTACAGCTCATGCTTTCATTATAATTTTTTTTATAGTTATACCAATTATAATTGGAGGATTTGGAAATTGACTTATTCCTTTAATATTGGGAGCTCCTGATATAGCTTTTCCTCGAATAAATAATATGAGATTTTGACTTTTACCCCCCTCTCTTACTCTTTTAATTTCTAGAAGAATTGTG????????????????????????????????????????????????????????????????????????????????????????????…	???????????????????????????????????????????????????????????????????????????????????????????????????????????????????????????????????????????????????????????????????????????????????????????????????????????????????????????????????????????????????????????????????????????????????????????????????????????????????????????????????????????????????????????????????????????????????????????????????????????????…	AACATTATATTTTATTTTTGGAATTTGAGCAGGTATAGTAGGAACATCATTAAGTCTCTTAATTCGAGCAGAATTAGGAAACCCCGGATCTTTAATTGGAGATGATCAAATTTATAATACAATTGTTACAGCTCATGCTTTCATTATAATTTTTTTTATAGTTATACCAATTATAATCGGAGGATTTGGAAATTGACTTGTTCCTTTAATATTAGGAGCTCCTGATATAGCTTTTCCTCGAATAAATAATATAAGATTTTGACTTTTACCCCCTTCCCTTACTCTTTTAATCTCTAGAAGAATTGTAGAAAATGGTGCAGGTACAGGTTGAACAGTTTACCCTCCCTTATCTTCTAATATTGCTCATGGAGGTAGATCAGTAGATTTAGCTATTTTTTC…	AACATTATATTTTATTTTTGGAATTTGAGCAGGTATAGTAGGAACATCATTAAGTCTCTTAATTCGAGCAGAATTAGGAAACCCCGGATCTTTAATTGGAGATGATCAAATTTATAATACAATTGTTACAGCTCATGCTTTCATTATAATTTTTTTTATAGTTATACCAATTATAATCGGAGGATTTGGAAATTGACTTGTTCCTTTAATATTAGGAGCTCCTGATATAGCTTTTCCTCGAATAAATAATATAAGATTTTGACTTTTACCCCCCTCCCTTACTCTTTTAATCTCTAGAAGAATTGTAGAAAATGGTGCAGGCACAGGTTGAACAGTTTACCCTCCCTTATCTTCTAATATTGCTCATGGAGGTAGATCAGTAGATTTAGCTATTTTTTC…	???????????????????????????????????????????????????????????????????????????????????????????????????????????????????????????????????????????????????????????????????????????????????????????????????????????????????????????????????????????????????????????????????????????????????????????????????????????????????????????????????????????????????????????????????????????????????????????????????????????????…	???????????????????????????????????????????????????????????????????????????????????????????????????????????????????????????????????????????????????????????????????????????????????????????????????????????????????????????????????????????????????????????????????????????????????????????????????????????????????????????????????????????????????????????????????????????????????????????????????????????????…	AACATTATATTTTATTTTTGGAATTTGAGCAGGTATAGTAGGAACATCACTAAGTCTTTTAATTCGAGCAGAATTAGGAAATCCTGGATCTTTAATTGGAGATGATCAAATTTATAATACAATTGTTACAGCTCATGCTTTTATTATAATTTTTTTTATAGTTATACCAATTATAATTGGAGGATTTGGAAATTGACTTGTTCCTTTAATATTAGGAGCTCCTGATATAGCTTTTCCTCGAATAAATAATATAAGATTTTGACTTTTACCCCCCTCTCTCACTCTTTTAGTTTCCAGAAGAATTGTAGAAAATGGTGCAGGAACAGGTTGAACAGTTTACCCCCCCTTATCTTCTAATATTGCTCATGGAGGTAGATCAGTAGATTTAGCTATTTTTTC…	AACATTATATTTTATTTTTGGAATTTGAGCAGGTATAGTAGGAACATCACTAAGTCTTTTAATTCGAGCAGAATTAGGAAATCCTGGATCTTTAATTGGAGATGATCAAATTTATAATACAATTGTTACAGCTCATGCTTTTATTATAATTTTTTTTATAGTTATACCAATTATAATTGGAGGATTTGGAAATTGACTTGTTCCTTTAATATTAGGAGCTCCTGATATAGCTTTTCCTCGAATAAATAATATAAGATTTTGACTTTTACCCCCCTCTCTCACTCTTTTAATTTCCAGAAGAATTGTAGAAAATGGTGCAGGAACAGGTTGAACAGTTTACCCCCCCTTATCTTCTAATATTGCTCATGGAGGTAGATCAGTAGATTTAGCTATTTTTTC…	AACATTATATTTTATTTTTGGAATTTGAGCAGGTATAGTAGGAACATCATTAAGTCTTTTAATTCGAGCAGAATTAGGAAACCCTGGATCTTTAATTGGAGATGATCAAATTTATAATACAATTGTTACAGCTCATGCTTTCATTATAATTTTTTTTATAGTTATACCAATTATAATTGGAGGATTTGGAAATTGACTTGTTCCTTTAATATTAGGAGCTCCTGATATAGCTTTCCCTCGAATAAATAATATAAGATTTTGACTTTTACCCCCTTCTCTTACTCTTTTAATTTCTAGAAGAATTGTAGAAAATGGTGCAGGTACAGGTTGAACAGTTTATCCTCCTTTATCTTCTAATATTGCTCATGGAGGTAGATCAGTAGATTTAGCTATTTTTTC…	AACATTATATTTTATTTTCGGAATTTGAGCAGGTATGGTAGGAACATCATTAAGTCTTTTAATTCGAGCAGAATTAGGAAACCCTGGATCTTTAATTGGAGATGATCAAATTTATAATACAATTGTTACAGCTCATGCTTTTATTATAATTTTTTTTATAGTTATACCAATTATAATTGGAGGATTTGGAAATTGACTTGTTCCTTTAATACTAGGAGCTCCTGATATAGCTTTCCCTCGAATAAATAATATAAGATTTTGACTTTTACCCCCTTCTCTTACTCTTTTAATTTCTAGAAGAATTGTAGAAAATGGTGCAGGTACAGGTTGAACAGTTTATCCTCCTTTATCTTCTAATATTGCCCATGGAGGTAGATCAGTAGATTTAGCTATTTTTTC…	AACATTATATTTTATTTTTGGAATTTGAGCAGGTATAGTAGGAACATCATTAAGTCTTTTAATTCGAGCAGAATTAGGAAATCCTGGATCTTTAATTGGAGATGATCAAATTTATAATACAATTGTTACAGCTCATGCTTTTATTATAATTTTTTTTATAGTTATACCAATTATAATCGGAGGATTTGGAAATTGACTGGTTCCTCTAATATTAGGAGCTCCTGATATAGCTTTCCCCCGAATAAATAATATAAGATTTTGACTTCTTCCTCCCTCCCTTACTCTTTTAATTTCTAGAAGAATTGTAGAAAATGGTGCAGGCACAGGTTGAACAGTTTATCCCCCCTTATCTTCCAATATTGCTCATGGAGGTAGATCAGTAGATTTAGCTATTTTTTC…	???????????????????????????????????????????????????????????????????????????????????????????????????????????????????????????????????????????????????????????????????????????????????????????????????????????????????????????????????????????????????????????????????????????????????????????????????????????????????????????????????????????????????????????????????????????????????????????????????????????????…	???????????????????????????????????????????????????????????????????????????????????????????????????????????????????????????????????????????????????????????????????????????????????????????????????????????????????????????????????????????????????????????????????????????????????????????????????????????????????????????????????????????????????????????????????????????????????????????????????????????????…	AACATTATATTTTATTTTTGGAATTTGAGCAGGTATAGTAGGAACATCTTTAAGTCTTCTTATTCGAGCAGAATTAGGAAACCCAGGTTCTTTAATTGGAGATGATCAAATTTATAATACAATTGTAACAGCCCATGCATTTATTATAATTTTTTTCATAGTTATACCAATTATAATTGGTGGATTTGGAAATTGACTTGTACCTTTAATACTAGGAGCTCCTGATATAGCTTTCCCCCGAATAAATAATATAAGATTTTGACTTCTTCCCCCTTCTCTAACCCTTTTAATTTCAAGAAGAATTGTAGAAAACGGAGCAGGAACT??????????????????????????????????????????????????????????????????????????…	???????????????????????????????????????????????????????????????????????????????????????????????????????????????????????????????????????????????????????????????????????????????????????????????????????????????????????????????????????????????????????????????????????????????????????????????????????????????????????????????????????????????????????????????????????????????????????????????????????????????…	???????????????????????????????????????????????????????????????????????????????????????????????????????????????????????????????????????????????????????????????????????????????????????????????????????????????????????????????????????????????????????????????????????????????????????????????????????????????????????????????????????????????????????????????????????????????????????????????????????????????…	?ACATTATATTTTATTTTTGGAATTTGGGCAGGAATATTAGGAACATCTCTTAGTCTTCTTATTCGAGCAGAATTAGGTAATCCTGGTTCTTTAATTGGAGATGATCAAATTTATAATACAATTGTTACAGCGCATGCATTTATTATAATTTTTTTCATAGTGATACCAATTATAATTGGAGGATTTGGAAATTGACTTGTACCTTTAATACTTGGAGCTCCTGATATAGCTTTCCCTCGAATAAATAATATAAGATTTTGACTTTTACCTCCTTCTCTAACTCTTTTAATTTCAAGAAGAATTGTTGAAAATGGAGCAGGAACTGGTTGAACAGTTTATCCTCCTTTATCCTCTAATATTGCTCATAGAGGAAGATCTGTTGATTTAGCTATTTTTTC…	???????????????????????????????????????????????????????????????????????????????????????????????????????????????????????????????????????????????????????????????????????????????????????????????????????????????????????????????????????????????????????????????????????????????????????????????????????????????????????????????????????????????????????????????????????????????????????????????????????????????…
																				*morphological data unused
																							Topiris_sericella_______HT_m_010219786__________________________18	Athrypsiastis_phaeoleuca_HT_m_010219697_________________________19	Athrypsiastis_cheesmanae_HT_m_010923206_________________________20	Athrypsiastis_halmaherella_HT_m_RMNH__INS__1283483______________21	Athrypsiastis_edelweissella_HT_m_010219687______________________22	Athrypsiastis_penumbrella_HT_m_010923059________________________23	Athrypsiastis_symmetra______010219659___________________________24

## Sheet: Nexus
NEXUS [morph only]	NEXUS [combined]	0	1	2	3	4	5	6	7	8	9	10	11	12	13	14	15	16	17	18	19	20	21	22	23	24	25	26	27	28	29	30	31	32	33	34	35	36	37	38	39	40	41	42	43	44	45	46	47
begin data;	begin data;
dimensions ntax=26 nchar=65;	dimensions ntax=25 nchar=723;
Format datatype=Standard interleave=no gap=- missing=?;	Format datatype=mixed(Standard:1-65,DNA:66-723) symbols="0123ACGT" interleave=no gap=- missing=?;
Matrix	Matrix
Xylorycta_luteotactella_NHMUK014584797_NHMUK014171179_KF400939________0	Xylorycta_luteotactella_NHMUK014584797_NHMUK014171179_KF400939________0	0	0	0	0	0	0	0	0	0	0	0	0	0	0	0	0	0	0	0	0	0	0	0	0	0	0	0	0	0	0	0	?	0	0	0	0	0	0	0	0	?	0	0	0	0	0	0	0
Metathrinca_tsugensis___NHMUK010923019_NHMUK010923020_HM377859________1	Metathrinca_tsugensis___NHMUK010923019_NHMUK010923020_HM377859________1	1	0	0	1	1	1	1	1	0	1	1	?	2	2	0	1	1	1	1	1	1	1	1	1	2	1	0	1	1	?	?	0	0	0	1	0	0	1	?	0	?	0	0	1	1	0	0	0
Metathrinca_argentea____NHMUK010219680_NHMUK010923245_________________2	Metathrinca_argentea____NHMUK010219680_NHMUK010923245_________________2	1	0	0	1	1	1	1	1	0	1	1	?	2	1	0	1	0	1	1	1	1	1	1	0	2	1	0	1	1	?	?	0	0	0	1	0	0	1	?	0	?	0	0	1	1	0	0	0
Linoclostis_gonatias____NHMUK013696727________________________________3	Linoclostis_gonatias____NHMUK013696727________________________________3	0	0	0	1	0	0	1	?	?	1	1	?	2	0	1	1	0	1	1	1	3	1	1	0	?	?	?	?	?	?	?	?	?	?	?	?	?	?	?	?	?	?	?	?	?	?	?	?
Topiris_albidella_______NHMUK010923048_HT_m_NHMUK010219701_PT_f_______4	Topiris_albidella_______NHMUK010923048_HT_m_NHMUK010219701_PT_f_______4	0	0	0	1	1	0	0	1	0	1	0	1	0	0	0	1	0	0	1	1	2	1	0	0	0	1	1	1	2	?	?	1	1	0	0	0	1	1	?	0	?	0	0	0	0	0	0	0
Topiris_digiticosta_____NHMUK010923231_HT_m___________________________5	Topiris_digiticosta_____NHMUK010923231_HT_m___________________________5	?	0	0	?	?	?	?	?	?	?	0	1	0	0	0	1	0	0	1	1	2	1	0	0	0	1	1	1	2	?	?	1	1	0	0	0	1	1	?	0	?	0	0	0	0	0	0	0
Topiris_albogrisella____NHMUK010923006_HT_m___________________________6	Topiris_albogrisella____NHMUK010923006_HT_m___________________________6	1	0	0	1	1	0	0	1	0	1	0	1	0	0	0	1	0	0	0	0	2	1	0	0	1	1	0	2	0	1	0	?	1	0	0	0	0	1	?	1	1	0	0	0	1	1	1	0
Topiris_lacteella_______NHMUK010923157_HT_m___________________________7	Topiris_lacteella_______NHMUK010923157_HT_m___________________________7	1	0	0	1	1	0	0	1	0	1	0	1	0	0	0	1	0	0	0	0	2	1	0	0	1	1	0	2	0	1	0	?	1	0	0	0	0	0	1	0	?	0	0	0	1	0	0	0
Topiris_madonna_________NHMUK010922998_HT_m___________________________8	Topiris_madonna_________NHMUK010922998_HT_m___________________________8	1	0	0	1	1	0	0	1	1	1	0	1	0	0	0	1	0	0	0	0	2	1	0	?	1	1	0	2	0	1	0	?	1	0	0	0	0	1	?	1	1	0	0	0	1	1	1	0
Topiris_meyricki________NHMUK010219685_HT_m___________________________9	Topiris_meyricki________NHMUK010219685_HT_m___________________________9	1	0	0	1	1	0	0	1	0	1	0	1	0	0	0	1	0	0	0	0	2	1	0	0	1	1	0	2	0	1	0	?	1	0	0	0	0	0	1	0	?	0	0	0	0	0	1	0
Topiris_salva__NHMUK010219679_NT_m_NHMUK010219702_NHMUK010922992_____10	Topiris_salva__NHMUK010219679_NT_m_NHMUK010219702_NHMUK010922992_____10	1	0	0	1	1	0	0	1	0	1	0	1	1	0	0	1	0	0	0	0	2	1	0	0	1	1	0	2	0	1	0	?	1	0	0	0	0	0	1	1	1	0	0	0	0	0	1	0
	Linoclostis_gonatias_COI-5P_from_mtg_MT547768________________________11	?	?	?	?	?	?	?	?	?	?	?	?	?	?	?	?	?	?	?	?	?	?	?	?	?	?	?	?	?	?	?	?	?	?	?	?	?	?	?	?	?	?	?	?	?	?	?	?
Topiris_sampitella_______RMNH_INS_1283491_HT_m_______________________11	Topiris_sampitella_______RMNH_INS_1283491_HT_m_______________________12	?	0	0	?	?	?	?	1	?	?	0	1	0	0	0	1	0	0	0	0	2	1	0	?	1	1	0	2	0	1	0	?	?	?	?	0	?	1	?	1	0	0	0	0	1	0	1	1
Topiris_thunbergella_____NHMUK010219684_HT_m_________________________12	Topiris_thunbergella_____NHMUK010219684_HT_m_________________________13	1	1	1	1	1	0	0	1	1	1	0	1	0	0	0	1	0	0	0	0	2	1	0	1	1	1	0	2	0	1	0	?	1	0	0	0	0	0	1	0	?	0	0	0	1	0	0	0
Topiris_candidella_sp____NHMUK010923170_NHMUK010923171_______________13	Topiris_candidella_sp____NHMUK010923170_NHMUK010923171_______________14	1	0	0	1	1	0	0	1	0	1	0	1	0	0	0	1	0	0	0	0	2	1	0	0	1	1	0	2	0	1	0	?	1	1	1	1	1	1	?	1	0	1	1	0	1	1	1	1
Topiris_cinderella_______NHMUK010923201_HT_m_________________________14	Topiris_cinderella_______NHMUK010923201_HT_m_________________________15	1	0	0	1	1	0	0	1	0	1	0	1	0	0	0	1	0	0	0	0	2	1	0	0	1	1	0	2	0	1	0	?	1	1	1	1	1	1	?	1	0	1	1	0	1	1	1	1
Topiris_ochrotincta______NHMUK010923169_HT_m_________________________15	Topiris_ochrotincta______NHMUK010923169_HT_m_________________________16	1	0	0	1	1	0	0	1	1	1	0	1	0	0	0	1	0	0	0	0	2	1	0	0	1	1	0	2	0	1	0	?	1	1	1	1	1	1	?	1	0	1	1	0	1	1	1	1
Topiris_schneeweissella__NHMUK010922999_HT_m_NHMUK010923174_PT_f_____16	Topiris_schneeweissella__NHMUK010922999_HT_m_NHMUK010923174_PT_f_____17	1	0	0	1	1	0	0	1	1	1	0	1	0	0	0	1	0	0	0	0	2	1	0	0	1	1	0	2	0	1	0	?	1	1	1	1	1	1	?	1	0	1	1	0	1	1	1	1
Topiris_sericella________NHMUK010219786_HT_m_________________________17	Topiris_sericella________NHMUK010219786_HT_m_________________________18	1	0	0	1	1	0	0	1	0	1	0	1	0	0	0	1	0	0	0	0	2	1	0	0	1	1	0	2	0	1	0	?	1	0	0	1	1	1	?	1	1	1	0	0	1	1	1	1
Athrypsiastis_phaeoleuca_NHMUK010219697_HT_m_________________________18	Athrypsiastis_phaeoleuca_NHMUK010219697_HT_m_________________________19	1	1	0	1	0	0	0	1	1	1	0	1	0	0	0	1	0	0	?	?	?	1	0	0	1	1	0	0	0	0	1	?	1	0	0	0	0	1	?	0	?	0	0	1	1	0	0	0
Athrypsiastis_cheesmanae_NHMUK010923206_HT_m_________________________19	Athrypsiastis_cheesmanae_NHMUK010923206_HT_m_________________________20	1	0	0	1	1	1	0	1	1	1	0	1	0	0	0	1	0	0	1	1	2	1	0	0	0	1	0	0	0	0	1	?	0	0	0	0	0	1	?	0	?	0	0	1	1	0	0	0
Athrypsiastis_halmaherella_RMNH_INS_1283483_HT_m_____________________20	Athrypsiastis_halmaherella_RMNH_INS_1283483_HT_m_____________________21	?	0	0	1	1	?	?	1	?	?	0	1	0	0	0	1	0	0	1	1	2	1	0	?	0	?	0	0	0	0	1	?	0	0	1	0	0	1	?	0	?	0	0	1	1	0	0	0
Athrypsiastis_edelweissella_NHMUK010219687_HT_m______________________21	Athrypsiastis_edelweissella_NHMUK010219687_HT_m______________________22	1	0	0	1	1	?	?	1	1	1	0	1	0	0	0	1	0	0	0	0	2	1	0	0	3	1	0	0	0	0	1	?	?	?	1	0	0	1	?	0	?	0	0	1	1	0	0	0
Athrypsiastis_penumbrella_NHMUK010923059_HT_m________________________22	Athrypsiastis_penumbrella_NHMUK010923059_HT_m________________________23	1	0	0	1	1	0	0	0	0	1	0	1	1	0	0	1	0	0	0	0	2	1	0	1	0	0	0	0	0	0	0	?	1	0	0	0	0	1	?	0	?	0	0	1	1	0	0	0
Athrypsiastis_symmetra____NHMUK010219659_____________________________23	Athrypsiastis_symmetra____NHMUK010219659_____________________________24	1	0	0	1	1	?	?	1	1	1	0	1	0	0	0	1	0	0	1	1	2	1	0	0	0	1	0	0	0	0	0	?	1	0	0	0	0	1	?	0	?	0	0	1	1	0	0	0
;	;
end;	end;
begin mrbayes;	begin mrbayes;
set autoclose=yes nowarn=yes; lset rates=gamma;	charset morphology = 1-65;
unlink statefreq=(all) revmat=(all) shape=(all) pinvar=(all); prset applyto=(all) ratepr=variable;	charset COI = 66-723;
mcmcp ngen= 10000000 relburnin=yes burninfrac=0.25 printfreq=1000	partition favored = 2: morphology, COI;
samplefreq=1000 nchains=4 savebrlens=yes; mcmc;	set partition = favored;
sumt;	set autoclose=yes nowarn=yes; lset applyto=(1) rates=gamma; lset applyto=(2) nst=6 rates=invgamma;
END;	unlink statefreq=(all) revmat=(all) shape=(all) pinvar=(all); prset applyto=(all) ratepr=variable;
	mcmcp ngen= 10000000 relburnin=yes burninfrac=0.25 printfreq=1000
	samplefreq=1000 nchains=4 savebrlens=yes; mcmc;
	sumt;
	END;
[truncated: 18 more columns]
