# Supplementary material for: ﻿A revision of the hitherto neglected genus Topiris Walker, 1863 (Lepidoptera, Xyloryctidae) with taxonomic notes on the genus Athrypsiastis Meyrick, 1910
Source: Zookeys. 2025 Mar 4;1229:297–368. doi: 10.3897/zookeys.1229.119155 (PMC11898055; doi:10.3897/zookeys.1229.119155)
Supplement: Supplementary material 2 — Vouchers and accession numbers [file zookeys-1229-297_article-119155__-s002.xls]

## Sheet: Table 1
Fig.	Voucher	ID	ID_old	Type	Sex	Locality	Date	Lat_dec	Long_dec	Elev_m	BIN	Process_ID	COI-5P	COI-3P	EF-1a	EF-1a	Wingless	RpS5	CAD	MDH	GAPDH	IDH	Publication
Fig. 3	NKU-WQY0093	Martyringa cf. xeraula	Martyringa xeraula			Gongshan County, Yunnan Province	15-Jun-2017				BOLD:ACQ8280 [2.2% ravicapitis; 2.46% xeraula]		MN852912	MN852912	MN862877	MN862798	MN863275	MN863201	MN862950	MN863131	MN863023	MN863084	Wang,Q.-Y. and Li,H.-H. 2020. Phylogeny of the superfamily Gelechioidea (Lepidoptera: Obtectomera), with an exploratory application on geometric morphometrics. Zool. Scr. 49 (3): 307-328
Fig. 3	MM11121	Eumenodora encrypta				Australia	2008				BOLD:AAM4364		JF818746	JF818746	JF818830	JF818830		JF818900	JF818664	JF819019	JF818900	JF818948	Kaila,L., Mutanen,M. and Nyman,T. 2011. Phylogeny of the mega-diverse Gelechioidea (Lepidoptera): adaptations and determinants of success. Mol. Phylogenet. Evol. 61 (3):801-809.
Fig. 3	MM11213	Izatha peroneanella				New Zealand	2009				BOLD:AAW9052		JF818761	JF818761	JF818845	JF818845	JF818606	JF819095	JF818681.	JF819031	JF818907	JF818960	Kaila,L., Mutanen,M. and Nyman,T. 2011. Phylogeny of the mega-diverse Gelechioidea (Lepidoptera): adaptations and determinants of success. Mol. Phylogenet. Evol. 61 (3):801-809.
Fig. 3	MM11227	Izatha austera				New Zealand	2009				BOLD:AAW9049		JF818762	JF818762	JF818846	JF818846	JF818607	JF819096	JF818682	JF818961		JF818961	Kaila,L., Mutanen,M. and Nyman,T. 2011. Phylogeny of the mega-diverse Gelechioidea (Lepidoptera): adaptations and determinants of success. Mol. Phylogenet. Evol. 61 (3):801-809.
Fig. 3	MM11232	'Xylorycta' sp.	Xylorycta sp. MM-2011			Australia					BOLD:AAD7429		JF818802	JF818802	JF818885	JF818885			JF818716	JF819061		JF818993	Kaila,L., Mutanen,M. and Nyman,T. 2011. Phylogeny of the mega-diverse Gelechioidea (Lepidoptera): adaptations and determinants of success. Mol. Phylogenet. Evol. 61 (3):801-809.
Fig. 3	MM07617	Tymbophora peltastis				South Australia	2007				BOLD:AAH7726		JF818800	JF818800	JF818883	JF818883	JF818639		JF818714	JF819059	JF818927	JF818991	Kaila,L., Mutanen,M. and Nyman,T. 2011. Phylogeny of the mega-diverse Gelechioidea (Lepidoptera): adaptations and determinants of success. Mol. Phylogenet. Evol. 61 (3):801-809.
Fig. 1a, 2, 3	NKU-WQY0012	Metathrinca tsugensis				Mt. Tianmu, Zhejiang Province, China	17-Jul-2015				BOLD:AAK7416		MN852919	MN852919	MN862884	MN862805	MN863282		MN862957	MN863138		MN863086	Wang,Q.-Y. and Li,H.-H. 2020. Phylogeny of the superfamily Gelechioidea (Lepidoptera: Obtectomera), with an exploratory application on geometric morphometrics. Zool. Scr. 49 (3): 307-328
NOT USED IN FIG	NHMUK010923020	Metathrinca tsugensis			F	Japan	01-May-1961	34.68	135.53	50	BOLD:AAK7416	METAT054-18	PP131480										This paper
Fig. 1a, 2, 3	ANIC Database No. 31 047649	Xylorycta luteotactella				Cabramatta, Sydney	1960-11-22	-33.895	150.936		BOLD:AAF7533	ANICV389-11	KF400939										Hebert PDN, deWaard JR, Zakharov EV, Prosser, SWJ, Sones JE, McKeown JTA, Mantle B, La Salle J.2013. A DNA ‘Barcode Blitz’: Rapid Digitization and Sequencing of a Natural History Collection PLoS ONE ;8(7): e68535
Fig. 1a, 2, 3	MSterling046 [NHMUK010219680]	Metathrinca argentea			F	Hong Kong, China	13-May-2006	22.439	114.113	450	BOLD:ADR9782	METAT046-18	PP131472										This paper
NOT USED IN FIG	MSterling047 [NHMUK010923245]	Metathrinca argentea			M	Hong Kong, China	16-May-2016	22.508	114.234	90	BOLD:ADR9782	METAT047-18	PP131481										This paper
Fig. 1a, 2, 3	NHMUK010923059	Athrypsiastis penumbrella		HT	F	Sulawesi	01-Mar-1985	0.58	123.76	1140	BOLD:ADR3985	METAT093-18	PP131478										This paper
Fig. 1a, 2, 3	NHMUK010923206	Athypsiastis cheesmanae		HT	M	West Papua	15-Jul-1936	-2.49	140.43	600	N/A	DEPAL048-20	PP131476										This paper
Fig. 1a, 2	NHMUK010923048	Topiris albidella		HT	M	Sulawesi	01-Sep-1985	0.54	123.84	492	N/A	METAT082-18	PP131469										This paper
Fig. 1a, 3	NHMUK010923049	Topiris albidella		PT	M	Sulawesi	01-Sep-1985	0.54	123.84	300	N/A	METAT083-18	PP131491										This paper
Fig. 1a	NHMUK010923209	Topiris albidella		PT	M	Sulawesi	15-Nov-1936	-0.91	119.82	300	N/A	DEPAL051-20	[133 bp see DS-TOPIRIS]										This paper
Fig. 1a	NHMUK010923220	Topiris albidella		PT	M	Sulawesi	15-Mar-1937	-0.87	119.99	1000	N/A	DEPAL062-20	[136 bp see DS-TOPIRIS]										This paper
Fig. 1a, 3	NHMUK010923221	Topiris albidella		PT	M	Sulawesi	15-Mar-1937	-0.87	119.99	1000	N/A	DEPAL063-20	PP131477										This paper
NOT USED IN FIG	NHMUK010923182	Topiris cinderella		PT	M	Brunei	26-Sep-1997	4.38	114.47	100	BOLD:ADZ9718	METAT222-19	PP131465										This paper
Fig. 3	NHMUK010923185	Topiris cinderella		PT	M	Brunei	15-Apr-1993	4.68	114.72	20	BOLD:ADZ9718	METAT225-19	PP131470										This paper
Fig. 1a, 2	NHMUK010923201	Topiris cinderella		HT	M	Brunei	20-Apr-1988	4.54321	114.643	550	BOLD:ADZ9718	METAT247-19	PP131483										This paper
Fig. 1a, 2, 3	NHMUK010923169	Topiris ochrotincta		HT	M	Brunei	15-Feb-1982	4.54321	114.643	1800	BOLD:ADZ9719	METAT209-19	PP131486										This paper
Fig. 1a	NHMUK010923174	Topiris schneeweissella		PT	F	Malaysia	29-Nov-1994	3.42	101.79	610	BOLD:ADR9774	METAT214-19	PP131474										This paper
Fig. 1a, 2, 3	NHMUK010922999	Topiris schneeweissella		HT	M	Malaysia	1991-07-26	2.91	101.75	70	BOLD:ADR9774	METAT031-18	PP131467										This paper
NOT USED IN FIG	NHMUK010923174	Topiris schneeweissella			M	Malaysia	1981-11-11	22.436	114.192	610	N/A	METAT213-19	PP264560										This paper
Fig. 1a, 2, 3	NHMUK010922998	Topiris madonna		HT	M	Malaysia	26-Jul-1991	2.91	101.75	70	N/A	METAT030-18	PP131485										This paper
Fig. 3	NHMUK010923141	Topiris lacteella		PT	M	Thailand	05-Jun-1988	18.59	98.72	700	BOLD:ADZ8474	METAT234-19	PP131479										This paper
Fig. 1a, 2, 3	NHMUK010923157	Topiris lacteella		HT	M	Thailand	16-May-1987	13.99	99.58	150	BOLD:ADZ8474	METAT196-19	PP131487										This paper
Fig. 1a	NHMUK010923177	Topiris lacteella		PT	M	Thailand	24-May-1987	13.98	99.5	300	BOLD:ADZ8474	METAT217-19	PP131490										This paper
Fig. 3	NHMUK010923178	Topiris lacteella		PT	M	Thailand	06-Jun-1986	15.11	99.41	400	BOLD:ADZ8474	METAT218-19	PP131464										This paper
Fig. 1a, 2, 3	NHMUK010219690	Topiris candidella		HT	M	Sarawak	1855/1856	[1.4293]	[110.2236]	[380]	BOLD:ADR9781	METAT287-24	PQ676473, PP131475	PQ676473, PQ659283									This paper
Fig. 1a	NHMUK010922995	Topiris candidella			M	Brunei	01-Feb-1992	4.98	115.04	1	BOLD:ADR9781	METAT027-18	PP131471										This paper
Fig. 1a, 2	NHMUK010923170	Topiris candidella			M	Brunei	21-Sep-1997	4.98	115.04	1	BOLD:ADR9781	METAT210-19	PP131473										This paper
Fig. 1a	NHMUK010923171	Topiris candidella			F	Brunei	13-Sep-1992	4.98	115.04	1	BOLD:ADR9781	METAT211-19	PP131466										This paper
Fig. 1a, 2, 3	Jinggangshan University 20190601S	Topiris salva	Linoclostis gonatias		M	Jiangxi Province, China	Jun-1019	27.9222	115.088		BOLD:ADS0105		MT547768	MT547768									Su T, Jiang K, He B, Zhao F, Lin G, Huang Z. Complete mitochondrial genome of Linoclostis gonatias (Lepidoptera: Xyloryctidae). Mitochondrial DNA B Resour. 2020 Jul 23;5(3): 2964-2965. doi: 10.1080/23802359.2020.1791746.
Fig. 1a, 2	NHMUK010922992	Topiris salva		NT	M	China	01-Jul-1993				BOLD:ADS0105	METAT020-18	PP131488										This paper
Fig. 1a	NHMUK010922993	Topiris salva			M	Hong Kong, China	01-May-1993	22.276	114.145	400	BOLD:ADS0105	METAT021-18	PP131489										This paper
Fig. 1a	MSterling042 [NHMUK013700106]	Topiris salva			M	Hong Kong, China	01-May-2017	22.447	114.129	65	BOLD:ADS0105	METAT022-18	PP131484										This paper
Fig. 1a	MSterling044 [NHMUK013700108]	Topiris salva			M	Hong Kong, China	11-May-2017	22.512	114.212	150	BOLD:ADS0105	METAT024-18	PP131482										This paper
Fig. 1a	MSterling045 [NHMUK010219702]	Topiris salva			F	Hong Kong, China	10-May-2017	22.428	114.114	200	BOLD:ADS0105	METAT025-18	PP131468										This paper
NOT USED IN FIG	MSterling043 [NHMUK010219679]	Topiris salva			M	Hong Kong, China	2017-05-06	22.436	114.192	65	N/A	METAT023-18	PP264561										This paper
